# Supplementary material for: Model for predicting drug resistance based on the clinical profile of tuberculosis patients using machine learning techniques
Source: PeerJ Comput Sci. 2024 Oct 14;10:e2246. doi: 10.7717/peerj-cs.2246 (PMC11623081; doi:10.7717/peerj-cs.2246)
Supplement: Supplemental Information 1 [file peerj-cs-10-2246-s001.csv]

Unnamed: 0	AgeGroup	Gender	EducationLevel	Type of Occupation	CurrentStatus	Type of Case	ClinicalForm1	Classification	Method of Discovery	BacteriologicalExam	OtherBacterialExam	SputumCulture	XRay	Necropsy	HIV	SensitivityTesting	AIDS	Diabetes	Alcoholism	MentalIllness	DrugAddiction	Smoking	TreatmentInstitution	InitialScheme	CurrentScheme	ReasonForSchemeChange	TreatmentType	Histopathology	Resistance
2	20_29	Male	1 to 3 years	Other	Abandonment	New Case	Pul	P+E	Diagnosis elucidation in hospitalization	Neg	Neg	Neg	Susp TB	Not performed	Pos		S	N	N	N	N	N	N	RHZ			Self-Administered	Not performed
4	30_39	Male	4 to 7 years	Other	Cure	New Case	Pul	Pul	Outpatient Demand	Pos	Not performed	Not performed	Susp TB	Not performed	Neg		N	N	S	N	S	N	N	RHZ			Supervised	Not performed
7	20_29	Male	4 to 7 years	Other	Abandonment	Retr Aband	Pul	Pul	Active Search in the Community	Pos	Not performed	Pos	Not performed	Not performed	Not performed		N	N	N	N	N	N	Penal Institute	RHZE			Supervised	Not performed	Sensitive
15	30_39	Female		Housewife	Cure	New Case	Pul	P+E	Diagnosis elucidation in hospitalization		Pos		Susp TB	Not performed	Pos	S	S	N	N	N	N	N		RHZ			Self-Administered	Not performed	Sensitive
45	40_49	Male	4 to 7 years	Other	Cure	New Case	Pul	Pul	Diagnosis elucidation in hospitalization	Pos	Not performed	Not performed	Susp TB	Not performed	Neg		N	N	S	N	N	N	N	RHZ				Not performed
47	20_29	Female	4 to 7 years	Housewife	Abandonment	New Case	Pul	Pul	Diagnosis elucidation in hospitalization	Pos	Not performed	Not performed	Susp TB	Not performed	Pos	N	S	N	N	N	N	N	N	RHZ			Self-Administered	Not performed
58	20_29	Male	12 to 14 years	Other	Cure	New Case	Pul	Pul	Outpatient Demand	Neg	Not performed	Not performed	Susp c/cavid	Not performed	Neg		N	N	N	N	N	N	N	RHZ			Self-Administered	Not performed
68	40_49	Male	12 to 14 years	Other	Cure	Recurrence	Pul	Pul	Outpatient Demand	Neg	Not performed	Pos	Not performed	Not performed	Neg		N	S	N	N	N	N	N	RHZ			Supervised	Not performed
69	30_39	Male	15 years or more	Healthcare professional	Cure	New Case	Genital	Ext	Outpatient Demand	Not performed		Not performed	Normal		Not performed		N	N	N	N	N	N	N	RHZ			Self-Administered	Sugestivo TB
79	60_69	Female		Housewife	Cure	New Case	Pul	Pul	Urgency / emergency	Not performed	Not performed	Not performed	Susp TB	Not performed	Neg		N	S	N	N	N	N	N	RHZ			Supervised	Not performed
83	30_39	Male	1 to 3 years	Unemployed	Cure	Recurrence	Pul	Pul	Outpatient Demand	Pos	Not performed	Neg	Not performed	Not performed	Pos		S	N	S	N	N	N	N	RHZE			Supervised	Not performed
90	40_49	Female		Other	Abandonment	Recurrence	Pul	P+E	Urgency / emergency	Neg	Not performed	Pos	Susp TB	Not performed	Pos		S	N	S	S	N	N		RHZ	OUTROS		Self-Administered	Sugestivo TB
128	30_39	Male	4 to 7 years	Unemployed	Abandonment	Recurrence	Pul	Pul	Diagnosis elucidation in hospitalization	Pos	Not performed	Pos	Susp TB	Not performed	Pos	N	S	N	N	N	N	N	N	RHZ			Supervised	Not performed
130	20_29	Male		Other	Abandonment	New Case	Pul	P+E	Diagnosis elucidation in hospitalization	Neg	Not performed	Not performed	Susp TB	Not performed	Pos	S	S	N	N	N	N	N		RHZ			Self-Administered	Not performed	Sensitive
136	40_49	Male	4 to 7 years	Other	Abandonment	New Case	Pul	Pul	Diagnosis elucidation in hospitalization	Pos	Not performed	Not performed	Not performed	Not performed	Not performed		N	N	S	N	N	N		RHZ			Supervised	Sugestivo TB
146	15_19	Male	4 to 7 years		Cure	New Case	Pul	P+E	Diagnosis elucidation in hospitalization	Not performed	Pos	Not performed	Susp TB	Not performed	Pos	S	S	N	N	N	N	N	N	RHZ			Self-Administered	BAAR pos	Sensitive
147	40_49	Male	1 to 3 years	Other	Cure	New Case	Pul	Pul	Outpatient Demand	Pos	Not performed	Neg	Susp c/cavid	Not performed	Neg	N	N	N	N	N	N	N		RHZ			Supervised	Not performed
153	50_59	Male	8 to 11 years	Other	Abandonment	New Case	Pul	Pul	Urgency / emergency	Pos	Not performed		Susp TB		Not performed		N	N	N	N	N	N	N	RHZ
170	30_39	Male	8 to 11 years	Other	Cure	New Case	Pul	Pul	Outpatient Demand	Pos		Neg	Susp TB		Pos		S	N	N	N	S	N	N	RHZ			Self-Administered
172	30_39	Male	1 to 3 years	Unemployed	Abandonment	New Case	Pul	P+E	Diagnosis elucidation in hospitalization	Pos	Not performed		Susp TB	Not performed	Pos		S	N	N	N	S	N	N	RHZE			Self-Administered	Not performed	Sensitive
196	40_49	Male	1 to 3 years	Other	Abandonment	New Case	Pele	Ext	Urgency / emergency	Not performed	Not performed	Not performed	Normal	Not performed	Neg	N	N	N	N	N	N	N	N	RHZ	OUTROS	Intolerance/Toxicity	Self-Administered	Not performed
197	50_59	Male	4 to 7 years	Other	Cure	Retrat apos falencia/resistencia	Pul	Pul	Outpatient Demand	Pos	Not performed	Neg	Susp c/cavid	Not performed	Not performed		N	N	S	N	N	N	N	RHZE			Supervised	Not performed	TB R
210	60_69	Female	1 to 3 years	Other	Cure	New Case	Pul	Pul	Outpatient Demand	Not performed	Not performed	Not performed	Susp c/cavid	Not performed	Neg		N	N	N	N	N	N	N	RHZ			Self-Administered	Not performed
214	30_39	Male	4 to 7 years	Other	Abandonment	Retr Aband	Pul	Pul	Outpatient Demand	Pos	Not performed	Pos	Susp TB	Not performed	Neg		N	N	N	N	N	N		RHZE			Supervised	Not performed	TB MR
218	15_19	Male	8 to 11 years	Other	Cure	New Case	Pul	Pul	Outpatient Demand	Pos	Not performed	Neg	Susp TB		Neg		N	N	N	N	N	N	N	RHZ			Self-Administered	Not performed
229	40_49	Male			Abandonment	Recurrence	Pul	Pul	Urgency / emergency	Neg			Susp TB		Pos		S	N	N	N	N	N	Penal Institute	RHZE
230	50_59	Male	4 to 7 years	Other	Cure	New Case	Pul	Pul	Urgency / emergency	Pos	Not performed	Not performed	Susp TB	Not performed	Neg		N	N	S	N	S	N	N	RHZ			Supervised	Not performed
243	15_19	Male		Other	Abandonment	Retr Aband	Pul	Pul	Urgency / emergency	Pos	Not performed	Not performed	Susp TB		Neg		N	N	N	N	N	N		RHZ			Self-Administered	Not performed
247	30_39	Male	4 to 7 years	Unemployed	Cure	New Case	Pul	Pul	Diagnosis elucidation in hospitalization	Pos	Not performed	Not performed			Not performed		N	N	N	N	N	N	N	RHZ			Self-Administered	Not performed
257	20_29	Female	8 to 11 years	Housewife	Cure	New Case	Pul	Pul	Outpatient Demand	Pos	Not performed	Not performed	Susp TB	Not performed	Neg		N	N	N	N	N	N	N	RHZE			Self-Administered	Not performed
283	30_39	Male		Other	Abandonment	New Case	Pul	P+E	Urgency / emergency	Neg	Neg	Neg	Susp TB	Not performed	Neg		N	N	N	N	N	N	N	RHZE			Self-Administered	Not performed
284	30_39	Male	1 to 3 years	Other	Cure	New Case	Pul	Pul	Outpatient Demand	Pos	Not performed	Not performed	Susp c/cavid	Not performed	Neg		N	N	S	N	N	N	N	RHZ			Self-Administered	Not performed
285	50_59	Female			Cure	New Case	Ganglionic Peripheral	Ext	Outpatient Demand	Not performed	Neg	Not performed	Normal	Not performed	Neg		N	N	N	N	N	N	N	RHZ			Self-Administered	Sugestivo TB
290	40_49	Male	1 to 3 years	Other	Cure	New Case	Pul	Pul	Diagnosis elucidation in hospitalization	Neg	Not performed	Neg	Susp TB	Not performed	Neg		N	N	N	N	N	N	N	RHZ			Self-Administered	Not performed
297	30_39	Male	8 to 11 years	Other	Cure	Recurrence	Pul	Pul	Outpatient Demand	Pos	Not performed	Neg	Susp c/cavid	Not performed	Neg		N	N	N	N	N	N	N	RHZE			Self-Administered	Not performed
299	30_39	Female		Other	Cure	New Case	Pul	Pul	Outpatient Demand	Pos	Not performed	Pos	Susp TB	Not performed	Neg		N	N	N	N	N	N	N	RHZ			Supervised	Not performed
300	30_39	Female		Unemployed	Cure	New Case	Pul	Pul	Outpatient Demand	Not performed	Not performed		Susp TB	Not performed	Neg		N	N	N	N	N	N		RHZE			Supervised	Not performed	Sensitive
318	50_59	Male	1 to 3 years	Other	Abandonment	New Case	Pul	Pul	Outpatient Demand	Pos	Not performed	Neg	Susp TB	Not performed	Neg		N	N	S	N	N	N		RHZ			Supervised	BAAR pos
326	40_49	Female	1 to 3 years	Housewife	Cure	New Case	Pul	Pul	Outpatient Demand	Pos		Pos	Susp c/cavid		Neg		N	N	N	N	N	N	N	RHZ	OUTROS	Intolerance/Toxicity	Supervised
344	30_39	Male	4 to 7 years	Unemployed	Abandonment	New Case	Pul	Pul		Pos			Susp TB				N	N	N	N	N	N	Penal Institute	RHZ
345	20_29	Male	8 to 11 years	Other	Abandonment	Retr Aband	Pul	Pul	Outpatient Demand	Neg	Not performed	Pos	Susp c/cavid	Not performed	Neg		N	N	N	N	N	N		MR			Supervised	Not performed	TB MR
355	20_29	Male	8 to 11 years	Unemployed	Abandonment	Recurrence	Pul	Pul	Outpatient Demand	Pos		Not performed			Neg		N	N	N	N	N	N	N	RHZE			Supervised
358	40_49	Male	4 to 7 years	Other	Abandonment	New Case	Pul	Pul	Outpatient Demand	Pos	Not performed	Not performed	Susp TB	Not performed	Pos		S	N	N	N	N	N	N	RHZ			Supervised	Not performed
367	30_39	Male		Other	Cure	New Case	Pul	P+E	Urgency / emergency	Neg	Not performed	Not performed	Susp TB	Not performed	Neg		N	N	S	N	N	N	N	RHZ			Self-Administered	Not performed
394	50_59	Male		Other	Abandonment	New Case	Pleural	Ext	Diagnosis elucidation in hospitalization	Neg			Susp TB		Neg		N	N	N	N	N	N	N	RHZ				Sugestivo TB
410	30_39	Male	4 to 7 years	Other	Abandonment	New Case	Pul	P+E	Diagnosis elucidation in hospitalization	Neg	And	Pos	Susp TB	Not performed	Pos		S	N	N	N	N	N	N	RHZ			Self-Administered	Not performed
432	40_49	Male	8 to 11 years	Healthcare professional	Cure	Retr Aband	Pul	P+E	Diagnosis elucidation in hospitalization	Neg		Pos	Susp TB	Not performed	Pos	S	S	N	N	N	N	N	N	OUTROS			Self-Administered	Not performed	Sensitive
434	01_04	Female	Nenhuma	Other	Cure	New Case	Ossea	Ext	Diagnosis elucidation in hospitalization	Not performed	Not performed	Not performed	Not performed	Not performed	Not performed	N	N	N	N	N	N	N	N	RHZ			Self-Administered	Not performed
445	20_29	Male	8 to 11 years	Unemployed	Cure	New Case	Outras	Ext	Diagnosis elucidation in hospitalization	Not performed	Pos	Not performed	Normal	Not performed	Pos	N	S	N	N	N	N	N	N	RHZ			Self-Administered	Not performed
453	40_49	Male	4 to 7 years	Unemployed	Cure	Retr Aband	Pul	Pul	Outpatient Demand	Neg			Susp TB				N	N	S	N	N	N		RHZ
468	15_19	Male	12 to 14 years	Other	Cure	New Case	Pleural	Ext	Diagnosis elucidation in hospitalization	Neg	Neg	Not performed	Susp TB	Not performed	Neg		N	N	N	N	N	N	N	RHZ			Supervised	Sugestivo TB
479	40_49	Male	4 to 7 years	Other	Cure	New Case	Pul	Pul	Urgency / emergency	Pos	Neg	Not performed	Susp c/cavid	Not performed	Pos	N	S	N	N	S	N	N		RHZ			Self-Administered	Not performed
485	20_29	Male	8 to 11 years	Other	Cure	Retrat apos falencia/resistencia	Pul	Pul	Outpatient Demand	Pos	Not performed	Pos	Susp TB	Not performed	Neg	S	N	N	N	N	N	N		MR			Supervised	Not performed	TB MR
495	20_29	Male	8 to 11 years	Unemployed	Cure	New Case	Pul	Pul	Outpatient Demand	Not performed	Not performed	Not performed	Normal	Not performed	Pos		S	N	N	N	N	N		OUTROS	OUTROS	Intolerance/Toxicity	Supervised	Not performed
496	40_49	Male	4 to 7 years	Other	Cure	New Case	Pul	P+E	Diagnosis elucidation in hospitalization	Neg	Not performed	Pos	Susp TB	Not performed	Pos		S	N	N	N	N	N	N	RHZ			Supervised	Not performed	Sensitive
498	10_14	Male	1 to 3 years	Other	Cure	New Case	Pul	Pul	Diagnosis elucidation in hospitalization	Pos		Pos	Susp TB		Pos	S	S	N	N	N	N	N	N	RHZ			Supervised	Not performed	Sensitive
503	40_49	Male	1 to 3 years	Other	Cure	New Case	Pul	Pul	Diagnosis elucidation in hospitalization	Pos	Not performed	Neg	Susp TB	Not performed	Neg	N	N	N	S	N	N	N	N	RHZ			Supervised	Not performed
514	30_39	Male	4 to 7 years	Unemployed	Abandonment	New Case	Pul	Pul	Outpatient Demand	Pos	Not performed	Not performed	Susp c/cavid	Not performed	Not performed		N	N	N	N	N	N	Penal Institute	RHZ			Supervised	Not performed
515	50_59	Male	4 to 7 years	Other	Cure	New Case	Pul	Pul	Urgency / emergency	Pos	Not performed	Not performed	Susp TB	Not performed	Not performed	N	N	N	N	N	N	N		RHZ			Self-Administered	Not performed
537	50_59	Male		Other	Abandonment	Recurrence	Pul	Pul	Outpatient Demand	Neg	Not performed	Pos	Not performed	Not performed	Pos	S	S	N	N	N	S	N		RHZE			Self-Administered	Not performed	Sensitive
538	50_59	Male		Other	Abandonment	New Case	Pul	Pul	Urgency / emergency		Not performed			Not performed	Pos		S	N	N	N	N	N	N	RHZ			Self-Administered	Not performed
539	20_29	Female	8 to 11 years	Other	Abandonment	New Case	Pul	Pul	Urgency / emergency	Pos	Not performed	Not performed	Susp c/cavid	Not performed	Not performed	N	N	N	N	N	N	N	N	RHZ			Self-Administered	Not performed	AND
568	20_29	Female	8 to 11 years	Unemployed	Cure	New Case	Pul	Pul	Outpatient Demand	Pos	Not performed	Not performed	Susp TB		Neg		N	N	N	N	N	N	N	RHZ			Supervised	Not performed
570	40_49	Male	8 to 11 years	Retiree	Abandonment	Retr Aband	Pul	Pul	Diagnosis elucidation in hospitalization	Pos	Not performed	Pos	Susp TB	Not performed	Pos		S	N	S	N	S	N	N	RHZE			Supervised	Not performed	Sensitive
572	20_29	Female	8 to 11 years	Housewife	Cure	New Case	Pul	Pul	Urgency / emergency	Pos	Not performed	Not performed	Susp TB	Not performed	Neg		N	N	N	N	N	N	N	RHZ			Supervised
576	20_29	Female	4 to 7 years	Housewife	Cure	New Case	Pul	Pul	Outpatient Demand	Neg	Not performed	Not performed	Outra Patologia	Not performed	Neg		N	N	N	N	N	N		RHZ			Supervised	Not performed
581	30_39	Male	4 to 7 years	Unemployed	Cure	Retr Aband	Pul	Pul	Urgency / emergency	Neg	Not performed	Not performed	Not performed	Not performed	Pos		S	N	N	N	N	N	Penal Institute	OUTROS			Self-Administered	Not performed
618	40_49	Male	4 to 7 years	Other	Cure	Recurrence	Pul	Pul	Outpatient Demand	Neg	Not performed	Neg	Susp TB	Not performed	Neg	N	N	N	S	N	N	N		RHZ			Supervised	Not performed	Sensitive
643	30_39	Female	4 to 7 years	Other	Cure	New Case	Pul	Pul	Outpatient Demand	Pos	Not performed	Not performed	Susp TB	Not performed	Neg		N	N	N	N	N	N		RHZ			Self-Administered	Not performed
644	40_49	Male			Cure	New Case	Pul	Pul	Outpatient Demand	Pos	Not performed	Pos	Susp TB	Not performed	Neg	N	N	N	N	N	N	N	N	RHZ			Supervised	Not performed
649	40_49	Female		Other	Cure	Recurrence	Pul	Pul	Outpatient Demand	Pos	Not performed	Pos	Susp c/cavid	Not performed	Neg	S	N	N	N	N	S	N	N	MR			Supervised	Not performed	TB MR
655	20_29	Male	8 to 11 years	Other	Cure	Retr Aband	Pul	Pul	Urgency / emergency	Neg	Not performed	Pos	Susp TB		Neg		N	N	S	N	N	N		RHZE			Supervised	Not performed	Sensitive
661	50_59	Male	8 to 11 years	Other	Cure	New Case	Pul	Pul	Diagnosis elucidation in hospitalization	Neg	Not performed	Neg	Susp TB	Not performed	Pos	N	S	N	N	N	N	N		RHZ			Self-Administered	Not performed
667	20_29	Male	Nenhuma	Other	Abandonment	Retr Aband	Pul	Pul	Urgency / emergency	Pos	Not performed	Pos	Susp TB	Not performed	Pos		S	N	N	N	N	N		RHZ			Supervised	Not performed	Sensitive
701	50_59	Male			Cure	Retr Aband	Pul	Pul	Diagnosis elucidation in hospitalization	Neg			Susp TB	Not performed	Pos	N	S	N	N	N	N	N	N	RHZ			Supervised	Not performed
702	20_29	Male	4 to 7 years	Other	Abandonment	New Case	Outras	Ext	Diagnosis elucidation in hospitalization	Neg	Neg	Not performed	Not performed	Not performed	Pos		S	N	N	N	S	N	N	RHZ			Self-Administered	Sugestivo TB
720	30_39	Female	12 to 14 years	Unemployed	Cure	Retr Aband	Pul	Pul	Outpatient Demand	Pos	Not performed	Pos	Susp TB	Not performed	Neg		N	N	N	N	N	N	N	RHZE			Supervised	Not performed
725	40_49	Female	8 to 11 years	Healthcare professional	Cure	New Case	Pleural	Ext	Outpatient Demand	Not performed	Not performed	Not performed	Susp TB	Not performed	Not performed		N	N	N	N	N	N	N	RHZE			Self-Administered	Sugestivo TB
730	30_39	Female	4 to 7 years	Other	Cure	New Case	Pul	Pul		Not performed			Susp TB				N	N	N	S	N	N	N	RHZ			Supervised
751	30_39	Male	4 to 7 years	Other	Cure	New Case	Pul	Pul	Diagnosis elucidation in hospitalization	Pos	Not performed	Not performed	Susp TB	Not performed	Neg		N	N	N	N	N	N	Penal Institute	RHZ			Supervised	Not performed	TB R
752	30_39	Male	4 to 7 years	Other	Abandonment	Retr Aband	Pul	Pul	Urgency / emergency	Pos		And	Susp TB				N	N	N	N	N	N	N	RHZ			Supervised
756	20_29	Female	8 to 11 years	Housewife	Cure	New Case	Pul	Pul	Outpatient Demand	Neg	Not performed	Pos	Susp TB	Not performed	Not performed		N	N	N	N	N	N	Penal Institute	RHZ			Self-Administered	Not performed
759	20_29	Male	4 to 7 years	Other	Cure	New Case	Pul	Pul	Outpatient Demand	Pos	Not performed	Not performed	Susp TB		Neg		N	N	N	N	S	N	N	RHZ			Supervised	Not performed
762	15_19	Female		Other	Cure	New Case	Pul	Pul	Urgency / emergency	Not performed	Not performed	Not performed	Susp TB	Not performed	Neg		N	N	N	N	N	N		RHZ			Supervised	Not performed
770	15_19	Female	8 to 11 years	Other	Cure	New Case	Pul	Pul	Outpatient Demand	Pos	Not performed	Pos	Susp c/cavid	Not performed	Neg		N	N	N	N	N	N		RHZ	OUTROS	Drug Resistance	Supervised	Not performed	TB R
775	20_29	Male	4 to 7 years	Unemployed	Abandonment	New Case	Pul	Pul	Diagnosis elucidation in hospitalization	Pos	Not performed	Not performed	Susp c/cavid	Not performed	Neg		N	N	N	N	N	N	N	RHZ			Self-Administered	Not performed
777	40_49	Male	8 to 11 years	Unemployed	Cure	New Case	Pul	Pul	Outpatient Demand	Pos	Not performed		Susp c/cavid	Not performed	Not performed		N	N	S	N	N	N		RHZ			Supervised	Not performed	Sensitive
783	40_49	Male	1 to 3 years	Other	Abandonment	New Case	Pul	Pul	Outpatient Demand	Pos	Not performed	Not performed	Susp TB	Not performed	Not performed		N	N	S	N	N	N	N	RHZ			Supervised	Not performed
790	20_29	Male		Unemployed	Cure	New Case	Pul	Pul	Contact Investigation						Not performed		N	N	N	N	N	N		RHZ			Supervised
791	20_29	Male	4 to 7 years	Unemployed	Abandonment	New Case	Pul	Pul	Outpatient Demand	Pos	Not performed	Not performed	Susp c/cavid	Not performed	Neg		N	N	N	N	N	N		RHZ			Self-Administered	Not performed
794	30_39	Female	4 to 7 years	Other	Cure	Recurrence	Pul	Pul	Outpatient Demand	Pos	Not performed	Pos	Susp TB		Pos		S	N	N	N	N	N	N	RHZE			Supervised	Not performed
808	30_39	Male	4 to 7 years	Other	Cure	Recurrence	Meningea	Ext	Diagnosis elucidation in hospitalization	Neg	Pos	Neg		Not performed	Pos		S	N	N	N	N	N		RHZE			Supervised	Not performed
819	20_29	Male		Unemployed	Abandonment	Recurrence	Pul	Pul	Active Search in Institution	Pos	Not performed		Susp TB	Not performed	Neg		N	N	N	N	N	N	Penal Institute	RHZE			Supervised	Not performed
834	20_29	Male		Other	Cure	New Case	Pul	Pul	Outpatient Demand	Pos	Not performed	Not performed	Susp TB	Not performed	Neg		N	N	N	N	N	N	N	RHZ			Supervised	Not performed
838	20_29	Male	4 to 7 years	Unemployed	Cure	New Case	Pul	Pul	Outpatient Demand	Pos	Not performed	Pos	Susp c/cavid	Not performed	Neg		N	N	N	N	S	N	N	RHZ			Supervised	Not performed
857	50_59	Male	8 to 11 years		Cure	New Case	Pul	Pul	Outpatient Demand	Pos		Pos		Not performed	Neg		N	N	N	N	N	N	Penal Institute	RHZ			Supervised		TB R
860	30_39	Male	1 to 3 years		Cure	New Case	Pul	Pul		Pos	Not performed	Pos	Not performed	Not performed	Neg		N	N	N	N	N	N	Penal Institute	RHZ			Supervised		TB R
880	30_39	Male	8 to 11 years	Other	Cure	Retr Aband	Pul	P+E	Diagnosis elucidation in hospitalization	Not performed	Not performed	Pos	Susp TB	Not performed	Pos	S	S	N	N	N	N	N		OUTROS	MR	Intolerance/Toxicity	Supervised	Not performed	TB MR
901	20_29	Female	4 to 7 years	Unemployed	Cure	New Case	Pul	Pul	Urgency / emergency	Pos	Not performed	Not performed	Susp TB	Not performed	Neg		N	N	N	N	N	N	N	RHZ			Supervised	Not performed
906	40_49	Male	4 to 7 years	Other	Abandonment	New Case	Pul	Pul	Outpatient Demand	Pos			Not performed		Neg		N	N	N	N	N	N	N	RHZ
910	40_49	Male	4 to 7 years	Retiree	Cure	Recurrence	Pul	Pul	Outpatient Demand	Pos	Not performed	Not performed	Not performed	Not performed	Neg		N	N	N	N	N	N		OUTROS			Supervised	Not performed	TB MR
914	40_49	Male	8 to 11 years	Other	Cure	New Case	Pul	Pul	Outpatient Demand	Pos	Not performed	Not performed	Susp TB	Not performed	Neg		N	N	N	N	N	N	N	RHZ			Supervised	Not performed
922	20_29	Female	8 to 11 years	Unemployed	Cure	New Case	Pul	Pul	Outpatient Demand	Pos			Susp TB		Neg		N	N	N	N	N	N	N	RHZ
923	20_29	Male	1 to 3 years	Other	Cure	New Case	Pul	Pul	Outpatient Demand	Pos	Not performed	Not performed	Susp TB	Not performed	Neg		N	N	N	N	N	N	N	RHZ			Supervised	Not performed
935	40_49	Male	8 to 11 years	Other	Cure	New Case	Pul	Pul	Active Search in the Community	Pos	Not performed	Not performed	Susp c/cavid		Neg		N	N	N	N	N	N	N	RHZ			Supervised	Not performed
938	40_49	Male	4 to 7 years	Unemployed	Cure	Recurrence	Pul	Pul	Active Search in the Community	Pos	Not performed	Not performed	Not performed	Not performed	Neg		N	N	N	N	N	N	N	RHZ			Supervised	Not performed
952	50_59	Male	4 to 7 years	Other	Cure	New Case	Pul	Pul	Urgency / emergency	Pos	Not performed	Not performed	Susp TB	Not performed	Neg		N	S	N	N	N	N	N	RHZ			Self-Administered	Not performed
953	60_69	Male	8 to 11 years	Other	Cure	New Case	Pul	Pul	Outpatient Demand	Pos	Not performed	Not performed	Susp TB	Not performed	Neg		N	N	S	N	N	N	N	RHZ			Self-Administered	Not performed
964	20_29	Female	8 to 11 years	Housewife	Cure	New Case	Pul	Pul	Urgency / emergency	Pos	Not performed	Pos	Susp TB	Not performed	Neg		N	N	N	N	N	N	N	RHZ	RHZE		Self-Administered	Not performed
965	30_39	Female	4 to 7 years	Other	Cure	New Case	Pul	Pul	Urgency / emergency	Pos	Not performed	Pos	Susp TB	Not performed	Neg		N	S	N	N	N	N	N	RHZ			Supervised	Not performed	Sensitive
971	50_59	Male	4 to 7 years	Other	Cure	New Case	Pul	Pul	Outpatient Demand	Pos	Not performed	Not performed	Susp TB	Not performed	Neg		N	N	S	N	N	N	N	RHZ			Self-Administered	Not performed
976	20_29	Male	8 to 11 years	Other	Cure	Retr Aband	Pul	Pul	Urgency / emergency	Pos	Not performed	Neg	Susp TB		Neg		N	N	N	N	N	N	N	RHZE			Supervised	Not performed
978	40_49	Male	8 to 11 years	Other	Cure	New Case	Pul	Pul	Outpatient Demand	Pos	Not performed	Not performed	Susp TB	Not performed	Neg		N	S	N	N	N	N	N	RHZ			Supervised	Not performed
986	20_29	Female	8 to 11 years	Housewife	Cure	New Case	Pul	Pul	Outpatient Demand	Pos	Not performed	Pos	Susp TB	Not performed	Neg		N	N	N	N	N	N	N	RHZ				Not performed
989	50_59	Male	8 to 11 years	Retiree	Cure	New Case	Intestinal	Ext	Diagnosis elucidation in hospitalization	Not performed	Not performed	Not performed	Normal	Not performed	Pos		S	N	N	N	N	N	N	RHZ			Supervised	Sugestivo TB
991	40_49	Female	8 to 11 years	Other	Cure	New Case	Oftalmica	Ext	Outpatient Demand	Not performed	Not performed	Not performed	Normal	Not performed	Not performed		N	N	N	N	N	N	N	RHZ			Self-Administered	Not performed
993	20_29	Male	8 to 11 years	Other	Cure	New Case	Pul	Pul	Outpatient Demand	Neg	Not performed	Neg	Susp c/cavid	Not performed	Neg		N	N	N	N	N	N	N	RHZ			Supervised	Not performed
994	30_39	Female	8 to 11 years	Other	Cure	New Case	Pleural	Ext	Outpatient Demand	Not performed	Not performed	Not performed	Not performed	Not performed	Neg		N	N	N	N	N	N	N	RHZ			Supervised	Sugestivo TB
995	20_29	Male	8 to 11 years	Other	Cure	New Case	Pul	Pul	Outpatient Demand	Neg	Not performed	Neg	Susp TB	Not performed	Neg		N	N	N	N	N	N	N	RHZ			Supervised	Not performed
996	15_19	Male	4 to 7 years	Other	Cure	New Case	Pul	Pul	Outpatient Demand	Pos	Not performed	Neg	Susp TB	Not performed	Neg		N	N	N	N	N	N	N	RHZ			Supervised	Not performed
1004	50_59	Male	4 to 7 years	Unemployed	Cure	New Case	Pul	Pul	Urgency / emergency	Not performed	Not performed	Not performed	Susp TB	Not performed	Neg		N	N	S	N	N	N	N	RHZ			Supervised	Not performed
1005	20_29	Male	8 to 11 years	Other	Abandonment	New Case	Miliar	Ext	Outpatient Demand	Neg	Not performed	Neg	Susp TB		Pos		S	N	N	N	N	N		RHZ			Supervised
1012	20_29	Male	4 to 7 years	Other	Cure	New Case	Pul	Pul	Outpatient Demand	Pos		Not performed	Susp TB		Not performed		N	N	N	N	N	N	N	RHZ			Self-Administered
1021	20_29	Male	8 to 11 years	Other	Cure	New Case	Pul	Pul	Urgency / emergency	Pos	Not performed	Not performed	Susp TB	Not performed	Neg		N	S	N	N	N	N	Penal Institute	RHZ			Supervised	Not performed
1024	20_29	Male	8 to 11 years	Other	Cure	New Case	Pul	Pul	Outpatient Demand	Pos	Not performed	Not performed	Susp TB		Not performed		N	N	N	N	N	N	N	RHZ			Supervised	Not performed
1029	20_29	Male	8 to 11 years	Other	Cure	New Case	Pleural	Ext	Urgency / emergency	Neg	Pos	Not performed	Susp TB	Not performed	Neg		N	N	N	N	N	N	N	RHZ			Supervised	Not performed
1032	50_59	Male		Unemployed	Cure	New Case	Pul	Pul	Urgency / emergency	Neg			Susp TB		Not performed		N	S	N	N	N	N		RHZ
1039	60_69	Male	8 to 11 years	Other	Cure	New Case	Meningea	Ext	Urgency / emergency	Neg	Not performed	Neg	Normal		Neg		N	N	N	N	N	N	N	RHZ			Self-Administered
1041	Maior de 80 anos	Male	4 to 7 years	Retiree	Cure	New Case	Pul	Pul	Contact Investigation	Neg	Not performed	Neg	Susp TB		Neg		N	N	N	S	N	N	Asylum	RHZ			Supervised
1048	20_29	Female	8 to 11 years	Healthcare professional	Cure	New Case	Pul	Pul	Urgency / emergency	Pos			Susp TB		Neg		N	N	N	N	N	N	N	RHZ
1055	40_49	Male	4 to 7 years	Other	Cure	New Case	Pul	Pul	Urgency / emergency	Pos	Not performed	Not performed	Susp TB	Not performed	Neg		N	N	N	N	N	N	N	RHZ			Supervised	Not performed
1061	70_79	Male	4 to 7 years	Retiree	Cure	New Case	Pul	Pul	Outpatient Demand	Neg	Not performed	Not performed	Susp TB	Not performed	Neg		N	N	N	N	N	N	N	RHZ			Supervised	Not performed
1062	40_49	Female	1 to 3 years	Housewife	Cure	New Case	Pul	Pul	Outpatient Demand	Pos	Not performed	Not performed	Susp TB	Not performed	Neg		N	N	N	N	N	N	N	RHZ			Self-Administered	Not performed
1067	50_59	Male			Cure	New Case	Pul	Pul	Urgency / emergency	Pos			Susp TB				N	N	N	N	N	N	N	RHZ
1070	50_59	Female	8 to 11 years	Other	Cure	New Case	Pleural	Ext	Outpatient Demand	Not performed	Neg	Not performed	Susp TB	Not performed	Not performed		N	N	N	N	N	N	N	RHZ	OUTROS	Intolerance/Toxicity	Supervised	Sugestivo TB
1071	20_29	Male	8 to 11 years	Unemployed	Cure	New Case	Pul	Pul	Outpatient Demand	Pos	Not performed	Not performed	Susp TB	Not performed	Neg		N	N	N	N	N	N	N	RHZ			Supervised	Not performed
1074	40_49	Male	4 to 7 years	Other	Cure	New Case	Pul	P+E	Urgency / emergency	Not performed	Not performed	Not performed	Susp TB	Not performed	Neg		N	N	N	N	N	N	N	RHZ			Self-Administered	Not performed
1075	70_79	Male	4 to 7 years	Other	Cure	New Case	Pul	Pul	Outpatient Demand	Pos	Not performed	Pos	Susp TB	Not performed	Not performed		N	N	N	N	N	N	N	RHZ	RHZE		Self-Administered	Not performed
1077	20_29	Male	8 to 11 years	Unemployed	Cure	New Case	Pul	Pul	Outpatient Demand	Pos	Not performed	Pos	Susp c/cavid	Not performed	Neg		N	N	N	N	N	N	N	RHZ			Supervised	Not performed
1088	20_29	Female	8 to 11 years	Other	Cure	New Case	Ganglionic Peripheral	Ext	Outpatient Demand	Not performed	Not performed	Not performed	Not performed	Not performed	Neg		N	N	N	N	N	N	N	RHZ			Self-Administered	Not performed
1094	20_29	Male	1 to 3 years	Other	Cure	New Case	Pul	Pul	Urgency / emergency	Neg	Not performed	Not performed	Susp TB	Not performed	Neg		N	N	N	N	N	N	N	RHZ			Supervised	Not performed
1097	50_59	Male	4 to 7 years	Retiree	Cure	New Case	Pul	Pul	Outpatient Demand	Pos		Not performed	Susp TB		Neg		N	N	S	N	N	N	N	RHZ			Supervised
1101	40_49	Male	8 to 11 years	Retiree	Abandonment	New Case	Pul	Pul	Outpatient Demand	Neg	Not performed	Neg	Susp TB	Not performed	Pos		S	N	N	N	N	N	N	RHZ			Self-Administered	Not performed
1102	60_69	Male		Other	Cure	New Case	Pul	Pul	Outpatient Demand	Pos			Susp c/cavid		Neg		N	N	S	N	N	N	N	RHZ
1105	40_49	Male	1 to 3 years	Other	Cure	New Case	Pul	Pul	Urgency / emergency	Pos	Not performed	Not performed	Susp TB	Not performed	Neg		N	N	N	N	N	N	N	RHZ				Not performed
1107	Menor de 1 ano	Female	8 to 11 years	Other	Cure	New Case	Pul	Pul	Urgency / emergency	Pos	Not performed	Not performed	Not performed	Not performed	Neg		N	N	N	N	N	N	N	RHZ			Supervised	Not performed
1108	20_29	Male	8 to 11 years	Unemployed	Cure	New Case	Pul	Pul	Urgency / emergency	Pos	Not performed	Not performed	Susp TB	Not performed	Neg		N	N	N	N	N	N	N	RHZ			Supervised	Not performed
1125	20_29	Male	8 to 11 years	Unemployed	Cure	New Case	Pleural	Ext	Outpatient Demand	Neg	Not performed	Not performed	Susp TB		Neg		N	N	N	N	N	N	N	RHZ			Supervised	BAAR pos
1127	20_29	Female	8 to 11 years	Healthcare professional	Cure	New Case	Pul	Pul	Outpatient Demand	Neg	Not performed	Not performed	Susp TB	Not performed	Neg		N	N	N	N	N	N	N	RHZ			Self-Administered	Sugestivo TB
1130	40_49	Female	8 to 11 years	Other	Cure	New Case	Pul	Pul	Outpatient Demand	Neg	Not performed	Not performed	Susp c/cavid	Not performed	Neg		N	N	N	N	N	N	N	RHZ			Supervised	Not performed
1133	15_19	Male	8 to 11 years	Other	Cure	New Case	Pul	Pul	Urgency / emergency	Pos	Not performed	Not performed	Susp TB	Not performed	Neg		N	N	N	N	N	N	N	RHZ			Supervised	Not performed
1152	50_59	Female	4 to 7 years	Housewife	Cure	New Case	Ganglionic Peripheral	Ext	Diagnosis elucidation in hospitalization	Not performed	Not performed	Not performed	Normal	Not performed	Neg		N	N	N	N	N	N	N	RHZ			Self-Administered	Sugestivo TB
1153	30_39	Male	4 to 7 years	Other	Cure	New Case	Pul	Pul	Outpatient Demand	Pos	Not performed	Not performed	Susp TB	Not performed	Not performed		N	N	N	N	N	N	N	RHZ			Supervised	Not performed
1162	40_49	Female	1 to 3 years	Unemployed	Cure	New Case	Pul	Pul	Outpatient Demand	Pos	Not performed	Not performed	Susp TB	Not performed	Neg		N	S	N	N	N	N	N	RHZ			Supervised	Not performed
1170	20_29	Male	8 to 11 years	Other	Cure	New Case	Pul	Pul	Outpatient Demand	Pos					Neg		N	N	N	N	N	N	N	RHZ			Supervised
1171	30_39	Female	8 to 11 years	Housewife	Cure	New Case	Pul	Pul	Urgency / emergency	Neg	Not performed	Not performed	Susp TB		Neg		N	N	N	N	N	N	N	RHZ			Self-Administered	BAAR pos
1197	30_39	Female	8 to 11 years	Other	Cure	New Case	Pul	Pul	Contact Investigation	Neg	Not performed	Not performed	Susp c/cavid		Neg		N	N	N	N	N	N	N	RHZ			Supervised
1202	30_39	Male	4 to 7 years	Unemployed	Abandonment	Recurrence	Pul	Pul	Diagnosis elucidation in hospitalization	Not performed	Not performed	Not performed	Susp TB	Not performed	Pos		S	N	N	N	N	N	N	RHZ	OUTROS	Another motive	Supervised	Not performed
1203	30_39	Male	4 to 7 years	Retiree	Cure	New Case	Pul	Pul	Outpatient Demand	Pos			Susp TB		Neg		N	N	N	N	N	N	N	RHZ			Supervised
1206	20_29	Male	4 to 7 years		Cure	New Case	Pul	Pul	Outpatient Demand	Pos					Neg		N	N	N	N	N	N	N	RHZ			Supervised
1213	60_69	Male	8 to 11 years	Other	Cure	New Case	Pul	Pul	Urgency / emergency	Not performed			Susp TB		Neg		N	N	N	N	N	N	N	RHZ			Supervised
1214	40_49	Female	8 to 11 years	Housewife	Cure	New Case	Pul	Pul	Outpatient Demand	Pos	Not performed	Pos	Susp TB	Not performed	Neg		N	N	N	N	N	N	N	RHZ				Not performed
1220	20_29	Male		Other	Cure	New Case	Pul	Pul	Outpatient Demand	Pos	Not performed	Not performed	Not performed	Not performed	Neg		N	N	S	N	N	N	N	RHZ			Supervised	Not performed
1224	60_69	Male	1 to 3 years	Retiree	Cure	New Case	Miliar	Ext	Outpatient Demand	Not performed	Neg	Not performed	Susp TB	Not performed	Neg		N	S	S	N	N	N	N	RHZ			Self-Administered	Sugestivo TB
1229	20_29	Male	8 to 11 years	Other	Cure	New Case	Pul	Pul	Diagnosis elucidation in hospitalization	Pos		Pos	Susp TB		Neg		N	N	N	N	N	N	N	RHZ			Self-Administered		Sensitive
1232	20_29	Female	8 to 11 years	Other	Cure	New Case	Pul	Pul	Outpatient Demand	Pos	Not performed	Not performed	Susp c/cavid	Not performed	Neg		N	N	N	N	N	N	N	OUTROS			Supervised	Not performed
1243	30_39	Male	4 to 7 years	Other	Cure	New Case	Pul	Pul	Outpatient Demand	Pos	Not performed	Not performed	Susp TB	Not performed	Neg		N	N	N	N	N	N		RHZ			Self-Administered	Not performed
1250	15_19	Female	4 to 7 years	Other	Cure	New Case	Pul	Pul	Contact Investigation	Pos	Not performed	Pos	Susp c/cavid	Not performed	Neg		N	N	N	N	N	N	N	RHZ			Supervised	Not performed
1252	40_49	Female	8 to 11 years	Other	Cure	New Case	Pul	Pul	Urgency / emergency	Pos	Not performed	Pos	Susp c/cavid	Not performed	Neg		N	N	N	N	N	N	N	RHZ			Supervised	Not performed
1254	70_79	Male	4 to 7 years	Other	Cure	Recurrence	Pul	Pul	Outpatient Demand	Neg	Not performed	Not performed	Not performed	Not performed	Neg		N	N	N	N	N	N	N	RHZE				Not performed
1256	20_29	Male	8 to 11 years	Other	Cure	New Case	Pul	Pul	Urgency / emergency	Pos	Not performed	Not performed	Susp c/cavid	Not performed	Neg		N	N	N	N	N	N	N	RHZ			Supervised	Not performed
1257	20_29	Male	1 to 3 years	Other	Abandonment	New Case	Pul	Pul	Outpatient Demand	Neg	Not performed	Pos	Normal	Not performed	Neg		N	N	N	N	N	N	N	RHZ			Supervised	Not performed
1263	Maior de 80 anos	Female	8 to 11 years	Housewife	Cure	New Case	Pul	Pul	Outpatient Demand	Neg	Not performed	Pos	Susp c/cavid	Not performed	Not performed		N	N	N	N	N	N	N	RHZ			Supervised	Not performed
1267	20_29	Male	4 to 7 years		Cure	New Case	Pul	Pul	Outpatient Demand	Neg	Not performed	Neg	Susp TB	Not performed	Neg		N	N	N	N	N	N	N	RHZ			Supervised	Not performed
1273	70_79	Male	4 to 7 years	Retiree	Cure	Recurrence	Pul	Pul	Outpatient Demand	Neg	Not performed	Pos	Susp TB	Not performed	Neg		N	N	N	N	N	N	N	RHZE			Supervised	Not performed
1279	70_79	Female	4 to 7 years	Retiree	Cure	New Case	Pul	Pul	Urgency / emergency	Neg	Not performed	Pos	Susp TB	Not performed	Neg		N	S	N	N	N	N	N	RHZ			Supervised	Not performed
1281	40_49	Female			Cure	New Case	Outras	Ext	Diagnosis elucidation in hospitalization	Not performed	Not performed	Not performed	Normal	Not performed	Neg		N	N	N	N	N	N	N	OUTROS				Sugestivo TB
1282	40_49	Male	8 to 11 years	Other	Cure	New Case	Pul	Pul	Outpatient Demand	Neg		Neg	Susp TB		Neg		N	S	N	N	N	N	N	RHZ			Supervised
1297	30_39	Female	8 to 11 years	Other	Cure	New Case	Pul	Pul	Outpatient Demand	Pos		Pos	Susp c/cavid		Neg		N	N	N	N	N	N	N	RHZ			Supervised		Sensitive
1298	30_39	Male	4 to 7 years	Other	Cure	New Case	Pul	Pul	Outpatient Demand	Pos	Not performed	Not performed	Not performed	Not performed	Neg		N	N	N	N	N	N	N	RHZ			Supervised	Not performed
1303	20_29	Female	8 to 11 years	Other	Cure	New Case	Pleural	Ext	Diagnosis elucidation in hospitalization	Not performed	Not performed	Not performed	Susp TB	Not performed	Neg		N	N	N	N	N	N	N	RHZ			Supervised	Not performed
1307	30_39	Male	1 to 3 years	Unemployed	Cure	New Case	Pul	Pul	Urgency / emergency	Pos	Not performed	Not performed	Susp TB		Pos		S	N	N	N	N	N	N	RHZ			Supervised	Not performed
1310	70_79	Male	1 to 3 years	Retiree	Cure	Retr Aband	Pul	Pul	Active Search in Institution	Pos	Not performed	Pos	Susp TB	Not performed	Neg		N	N	N	N	N	N	N	OUTROS	OUTROS	Another motive	Supervised	Not performed
1330	30_39	Male	15 years or more	Other	Cure	New Case	Pul	Pul	Outpatient Demand	Not performed	Neg	Not performed	Susp c/cavid		Neg		N	N	N	N	N	N	N	RHZE			Self-Administered
1332	15_19	Female	Nenhuma	Unemployed	Cure	Retr Aband	Pul	Pul	Contact Investigation	Neg	Not performed	Not performed	Not performed	Not performed	Neg		N	N	S	N	N	N	N	RHZE			Supervised	Not performed
1334	20_29	Female	8 to 11 years	Housewife	Cure	New Case	Outras	Ext	Outpatient Demand	Not performed	Not performed	Not performed	Not performed		Neg		N	N	N	N	N	N	N	RHZ			Supervised	Sugestivo TB
1337	20_29	Female	8 to 11 years	Other	Cure	New Case	Pul	P+E	Urgency / emergency	Pos	Not performed	Not performed	Susp TB	Not performed	Neg		N	N	N	N	N	N	N	RHZ			Supervised	Not performed
1339	30_39	Male	4 to 7 years	Unemployed	Cure	New Case	Pul	Pul	Urgency / emergency	Pos	Not performed	Pos	Susp TB	Not performed	Neg		N	N	S	N	S	N	N	RHZ			Supervised	Not performed
1341	30_39	Male	8 to 11 years	Healthcare professional	Cure	New Case	Pleural	Ext	Diagnosis elucidation in hospitalization	Not performed	Not performed	Neg	Susp TB	Not performed	Pos		S	N	N	N	N	N	N	RHZ			Supervised	Not performed
1348	40_49	Male	8 to 11 years	Other	Cure	New Case	Oftalmica	Ext	Outpatient Demand	Neg	Not performed	Neg	Normal	Not performed	Pos		S	N	N	N	N	N	N	RHZ			Self-Administered	Not performed
1356	40_49	Male	8 to 11 years	Other	Cure	New Case	Meningea	Ext	Urgency / emergency	Neg	Pos	Not performed	Not performed	Not performed	Pos		S	N	N	N	N	N	N	RHZ			Self-Administered	Not performed	Sensitive
1366	40_49	Male	1 to 3 years		Cure	New Case	Pul	Pul	Outpatient Demand	Pos	Not performed	Not performed	Susp TB	Not performed	Neg		N	N	N	N	N	N	N	RHZ			Self-Administered	Not performed
1371	30_39	Male	1 to 3 years		Cure	New Case	Pul	Pul	Urgency / emergency	Pos		Pos	Susp c/cavid		Neg		N	N	S	N	N	N	N	RHZ					Sensitive
1381	50_59	Male	4 to 7 years	Other	Cure	New Case	Pul	Pul	Outpatient Demand	Pos	Not performed	Neg	Susp c/cavid	Not performed	Neg		N	N	S	N	N	N	N	RHZ			Self-Administered	Not performed
1387	01_04	Female	Nenhuma	Other	Cure	New Case	Ganglionic Peripheral	Ext	Outpatient Demand	Not performed	Neg	Not performed	Susp TB	Not performed	Neg		N	N	N	N	N	N	N	RHZ			Self-Administered	Not performed
1391	70_79	Female	8 to 11 years	Retiree	Cure	New Case	Pleural	Ext	Outpatient Demand	Not performed	Not performed	Not performed	Susp TB	Not performed	Not performed		N	N	N	N	N	N	N	RHZ			Self-Administered	Not performed
1394	50_59	Female		Other	Cure	New Case	Ganglionic Peripheral	Ext	Outpatient Demand	Not performed	Not performed	Not performed	Susp TB	Not performed	Neg		N	N	N	N	N	N	N	RHZ			Supervised	Not performed
1396	50_59	Male	4 to 7 years	Other	Cure	New Case	Pleural	Ext	Outpatient Demand	Neg	Not performed	Not performed	Susp TB	Not performed	Neg		N	N	N	N	N	N	N	RHZ			Self-Administered	BAAR pos
1401	50_59	Female	4 to 7 years	Housewife	Cure	New Case	Pul	Pul	Urgency / emergency	Pos	Not performed	Pos	Susp TB		Neg		N	N	N	N	N	N	N	RHZ			Self-Administered	Not performed
1402	50_59	Male	4 to 7 years	Other	Cure	New Case	Pleural	Ext	Diagnosis elucidation in hospitalization	Not performed	Not performed	Not performed	Susp TB	Not performed	Not performed		N	S	N	N	N	N	N	RHZ			Self-Administered	Not performed
1405	40_49	Male	4 to 7 years	Other	Cure	New Case	Pul	Pul	Diagnosis elucidation in hospitalization	Pos	Not performed	Not performed	Susp c/cavid	Not performed	Neg		N	N	N	N	N	N	N	RHZ			Self-Administered	Not performed
1407	40_49	Male	8 to 11 years	Other	Abandonment	New Case	Pul	Pul	Outpatient Demand	Neg	Not performed	Not performed	Susp TB	Not performed	Pos		S	N	S	N	N	N	N	RHZ			Self-Administered	Not performed
1408	40_49	Male	1 to 3 years	Other	Cure	New Case	Pleural	Ext	Diagnosis elucidation in hospitalization	Not performed	Not performed	Not performed	Susp TB	Not performed	Pos		N	N	N	N	N	N	N	RHZ			Self-Administered	BAAR pos
1409	40_49	Female		Other	Cure	New Case	Pul	Pul	Urgency / emergency	Pos			Susp c/cavid		Neg		N	N	N	N	N	N	N	RHZE			Supervised
1412	10_14	Male	4 to 7 years		Cure	New Case	Pul	Pul	Contact Investigation				Susp TB		Neg		N	N	N	N	N	N	N	RHZ
1413	05_09	Male	1 to 3 years		Cure	New Case	Pul	Pul	Contact Investigation				Susp TB		Neg		N	N	N	N	N	N	N	RHZ
1415	05_09	Male	1 to 3 years		Cure	New Case	Pul	Pul	Contact Investigation				Susp TB		Neg		N	N	N	N	N	N	N	RHZ
1417	10_14	Male	1 to 3 years		Cure	New Case	Pul	Pul	Contact Investigation				Susp TB		Neg		N	N	N	N	N	N	N	OUTROS
1421	60_69	Female	4 to 7 years	Housewife	Cure	New Case	Pul	Pul	Outpatient Demand	Neg	Not performed	Pos	Susp TB	Not performed	Neg		N	N	N	N	N	N	N	RHZ			Supervised	Not performed
1432	40_49	Male	8 to 11 years	Other	Cure	New Case	Pul	Pul	Outpatient Demand	Pos	Not performed	Neg	Susp TB	Not performed	Pos		S	N	N	N	N	N	N	RHZ			Supervised	Not performed
1433	20_29	Male		Other	Cure	Retr Aband	Pul	Pul	Outpatient Demand	Pos			Susp c/cavid		Neg		N	N	N	N	N	N	N	RHZE
1435	40_49	Female	8 to 11 years	Other	Cure	New Case	Oftalmica	Ext	Outpatient Demand	Not performed	Not performed	Not performed	Normal	Not performed	Neg		N	N	N	N	N	N	N	RHZ			Supervised	Not performed
1448	30_39	Male	8 to 11 years	Unemployed	Cure	New Case	Pul	Pul	Urgency / emergency	Pos	Not performed	Not performed	Susp c/cavid	BAAR pos	Neg		N	N	S	N	S	N	N	RHZ			Supervised	Not performed
1451	20_29	Female			Cure	New Case	Pul	Pul		Pos	Not performed	Not performed	Normal		Neg		N	N	N	N	N	N	N	RHZE			Supervised	Not performed
1461	60_69	Male	1 to 3 years	Retiree	Cure	New Case	Pul	Pul	Diagnosis elucidation in hospitalization	Neg	Not performed	Neg	Susp TB	Not performed	Neg		N	N	N	N	N	N	N	RHZ			Supervised	Not performed
1466	40_49	Male	4 to 7 years	Other	Cure	New Case	Pul	Pul	Outpatient Demand	Pos	Not performed	Neg	Susp TB	Not performed	Neg		N	N	N	N	N	N	N	RHZ			Supervised	Not performed
1474	40_49	Male	8 to 11 years	Retiree	Cure	New Case	Pele	Ext	Outpatient Demand	Not performed	Not performed	Not performed	Normal	Not performed	Neg		N	N	N	N	N	N	N	OUTROS			Self-Administered	BAAR pos
1476	30_39	Male	4 to 7 years	Other	Cure	New Case	Pleural	Ext	Urgency / emergency	Neg	Not performed	Not performed	Susp TB	Not performed	Neg		N	N	N	N	N	N	N	RHZ			Self-Administered	Not performed
1478	20_29	Male	8 to 11 years	Other	Cure	New Case	Pul	P+E	Diagnosis elucidation in hospitalization	Neg	Pos	Neg	Susp TB	Not performed	Neg		N	S	N	N	N	N	N	RHZ			Self-Administered	Not performed
1479	40_49	Male	4 to 7 years	Retiree	Abandonment	New Case	Ganglionic Peripheral	Ext	Outpatient Demand	Pos			Normal				N	N	S	N	N	N	N	RHZ			Self-Administered	Sugestivo TB
1482	20_29	Female	1 to 3 years	Housewife	Cure	New Case	Pleural	Ext	Outpatient Demand	Neg	Not performed	Not performed	Susp TB	Not performed	Neg		N	N	N	N	N	N	N	RHZ			Supervised	Not performed
1490	40_49	Male	8 to 11 years	Retiree	Cure	New Case	Pul	Pul	Outpatient Demand	Pos	Not performed	Not performed	Susp TB	Not performed	Neg		N	N	N	N	N	N	N	RHZ	SZEET	Intolerance/Toxicity	Self-Administered	Not performed
1496	20_29	Male	8 to 11 years	Healthcare professional	Cure	New Case	Pleural	Ext	Outpatient Demand	Neg	Not performed	Not performed	Susp TB	Not performed	Neg		N	N	N	N	N	N	N	RHZ				Not performed
1498	50_59	Male	4 to 7 years	Other	Cure	New Case	Pul	Pul	Outpatient Demand	Pos	Not performed	Not performed	Susp TB	Not performed	Not performed		N	N	N	N	N	N	N	RHZ			Supervised	Not performed
1509	05_09	Male	1 to 3 years		Cure	New Case	Pul	Pul	Contact Investigation	Not performed	Not performed	Not performed	Susp TB	Not performed	Neg		N	N	N	N	N	N	N	RHZ			Supervised	Not performed
1513	05_09	Male	1 to 3 years	Other	Cure	New Case	Pul	Pul	Diagnosis elucidation in hospitalization	Not performed	Not performed	Not performed	Susp TB	Not performed	Not performed		N	N	N	N	N	N	N	RHZ			Self-Administered	Not performed
1516	40_49	Male		Other	Cure	New Case	Pul	Pul	Outpatient Demand	Pos	Not performed	Pos	Susp c/cavid		Neg		N	N	N	N	N	N		RHZ
1518	50_59	Male	4 to 7 years	Other	Cure	New Case	Pleural	Ext	Urgency / emergency	Neg	Not performed	Neg	Susp TB	Not performed	Neg		N	N	S	N	N	N	N	RHZ			Supervised	Not performed
1527	40_49	Male	4 to 7 years		Cure	New Case	Pul	Pul	Outpatient Demand	Pos	Not performed	Pos	Susp c/cavid	Not performed	Neg		N	N	N	N	N	N	N	RHZ				Not performed	AND
1529	05_09	Female	1 to 3 years		Cure	New Case	Outras	Ext	Diagnosis elucidation in hospitalization	Not performed	Not performed	Not performed	Not performed		Neg		N	N	N	N	N	N	N	RHZ				Sugestivo TB
1530	20_29	Male	8 to 11 years	Other	Cure	New Case	Pul	Pul	Urgency / emergency	Pos	Not performed	Neg	Susp TB		Neg		N	N	N	N	N	N	N	RHZ			Supervised	Not performed
1545	20_29	Male	8 to 11 years	Unemployed	Abandonment	New Case	Pul	Pul	Urgency / emergency	Pos	Not performed	Not performed	Susp TB	Not performed	Not performed		N	N	N	N	N	N	N	RHZ			Self-Administered	Not performed
1547	20_29	Male	8 to 11 years	Unemployed	Cure	New Case	Pul	Pul	Outpatient Demand	Neg	Pos	Pos			Pos		S	N	N	N	N	N	N	RHZ			Supervised
1549	20_29	Female	8 to 11 years	Other	Cure	New Case	Intestinal	Ext	Urgency / emergency	Not performed	Neg	Not performed			Neg		N	N	N	N	N	N	N	RHZ			Self-Administered	Sugestivo TB
1553	20_29	Female	8 to 11 years	Other	Abandonment	New Case	Ganglionic Peripheral	Ext	Outpatient Demand	Not performed	Neg	Not performed		Not performed	Neg		N	N	N	N	N	N	N	RHZ			Self-Administered	BAAR pos
1555	20_29	Female	8 to 11 years	Unemployed	Cure	New Case	Pul	Pul	Outpatient Demand	Pos	Not performed	Pos	Susp TB		Neg		N	N	N	N	N	N	N	RHZ			Supervised	Not performed	Sensitive
1565	05_09	Male	1 to 3 years		Cure	New Case	Pul	Pul	Contact Investigation	Not performed	Not performed	Not performed	Susp TB	Not performed	Neg		N	N	N	N	N	N	N	RHZ			Supervised	Not performed
1592	60_69	Male	4 to 7 years	Other	Cure	New Case	Pul	Pul	Outpatient Demand	Pos	Not performed	Pos	Susp TB	Not performed	Neg		N	N	N	N	N	N	N	RHZ			Supervised	Not performed
1593	50_59	Male	8 to 11 years		Cure	New Case	Pul	Pul	Outpatient Demand	Pos	Not performed	Not performed	Susp c/cavid		Neg		N	N	N	N	N	N	N	RHZ			Supervised	Not performed
1594	50_59	Male	4 to 7 years	Other	Cure	New Case	Pul	Pul		Pos	Not performed	Pos	Not performed		Neg		N	S	N	N	N	N	N	RHZ			Supervised
1602	Maior de 80 anos	Female	1 to 3 years	Housewife	Cure	New Case	Pul	Pul	Urgency / emergency	Pos	Not performed		Susp TB	Not performed	Neg		N	N	N	N	N	N	N	RHZ			Supervised	Not performed
1610	30_39	Female	8 to 11 years	Other	Cure	New Case	Ganglionic Peripheral	Ext	Outpatient Demand	Not performed	Not performed	Not performed	Not performed	Not performed	Neg		N	N	N	N	N	N	N	RHZ			Supervised	Sugestivo TB
1616	20_29	Male	4 to 7 years	Unemployed	Cure	New Case	Pul	Pul	Outpatient Demand	Pos	Not performed	Not performed	Susp c/cavid	Not performed	Neg		N	N	N	S	N	N	N	RHZ			Supervised	Not performed
1621	30_39	Male	4 to 7 years	Other	Cure	Retr Aband	Pul	Pul	Outpatient Demand	Pos	Not performed	Neg	Susp TB	Not performed	Neg		N	N	S	N	N	N		RHZE			Supervised	Not performed
1622	40_49	Male	8 to 11 years	Other	Cure	New Case	Pul	Pul	Outpatient Demand	Neg	Not performed	Not performed	Susp TB	Not performed	Neg		N	N	N	N	N	N	N	RHZ			Supervised	Not performed
1630	50_59	Male	4 to 7 years	Unemployed	Cure	New Case	Pul	Pul	Outpatient Demand	Pos	Not performed	Not performed	Susp TB	Not performed	Neg		N	N	N	N	N	N	N	RHZ			Self-Administered	Not performed
1635	20_29	Male	8 to 11 years	Other	Cure	New Case	Pul	Pul	Contact Investigation	Pos	Not performed	Pos	Susp TB	Not performed	Neg		N	N	N	N	N	N	N	RHZ			Self-Administered	Not performed
1640	40_49	Male	4 to 7 years	Other	Abandonment	New Case	Pleural	Ext	Outpatient Demand	Not performed	Neg	Not performed	Susp TB				N	N	S	S	N	N	N	RHZ			Self-Administered
1641	20_29	Male	8 to 11 years		Cure	New Case	Pul	Pul	Outpatient Demand	Not performed	Not performed	Not performed	Susp TB	Not performed	Neg		N	N	N	N	N	N	N	RHZ			Self-Administered	Not performed
1645	40_49	Female		Other	Cure	New Case	Pul	Pul	Outpatient Demand	Pos	Not performed	Not performed	Susp TB	Not performed	Not performed		N	N	N	N	N	N	N	RHZ			Self-Administered	Not performed	Sensitive
1648	15_19	Male	8 to 11 years	Other	Cure	New Case	Pul	Pul	Outpatient Demand	Pos			Susp TB		Neg		N	N	N	N	N	N	N	RHZ			Supervised
1663	40_49	Male	4 to 7 years	Other	Cure	New Case	Pleural	Ext	Outpatient Demand	Not performed	Neg				Pos		N	N	N	N	N	N	N	RHZ			Self-Administered	Not performed
1667	60_69	Female	8 to 11 years	Housewife	Cure	New Case	Pul	Pul	Urgency / emergency	Pos	Not performed	Pos	Susp TB	Not performed	Neg		N	N	N	N	N	N	N	RHZ	OUTROS		Self-Administered	Not performed	TB R
1670	20_29	Female	8 to 11 years	Other	Cure	New Case	Pul	Pul	Outpatient Demand	Not performed	Not performed	Not performed	Susp c/cavid	Not performed	Neg		N	N	N	N	N	N	N	RHZ			Self-Administered	BAAR pos
1671	40_49	Male	4 to 7 years	Other	Cure	New Case	Pul	Pul	Outpatient Demand	Pos	Not performed	Not performed	Susp c/cavid		Neg		N	N	N	N	N	N	N	RHZ			Supervised	Not performed
1673	40_49	Male	4 to 7 years	Other	Cure	New Case	Pul	Pul	Diagnosis elucidation in hospitalization	Pos	Not performed	Not performed	Not performed	Not performed	Neg		N	N	N	N	N	N	N	RHZ			Supervised	Not performed
1677	60_69	Female	4 to 7 years	Other	Cure	Recurrence	Pul	Pul	Outpatient Demand	Pos			Susp TB		Not performed		N	S	N	N	N	N	N	RHZ			Supervised
1680	50_59	Male	1 to 3 years	Unemployed	Cure	Retr Aband	Pul	Pul	Outpatient Demand	Neg	Not performed	Neg	Susp TB		Not performed		N	N	N	N	N	N	Penal Institute	RHZE			Supervised	Not performed
1683	01_04	Male	4 to 7 years	Retiree	Cure	New Case	Pul	Pul	Urgency / emergency	Pos			Susp TB		And		N	N	N	N	N	N		RHZ
1685	30_39	Female	8 to 11 years	Other	Cure	New Case	Pul	Pul	Outpatient Demand	Pos	Not performed	Neg	Susp c/cavid	Not performed	Neg		N	N	N	N	N	N	N	RHZ			Supervised	Not performed
1693	20_29	Male	8 to 11 years	Other	Cure	New Case	Pul	Pul	Urgency / emergency	Pos		Pos	Susp TB		Neg		N	N	N	N	N	N	N	RHZ			Supervised
1699	70_79	Female	4 to 7 years	Retiree	Cure	New Case	Pleural	Ext	Diagnosis elucidation in hospitalization	Not performed	Not performed	Not performed	Susp TB	Not performed	Neg		N	N	N	N	N	N	N	RHZ			Supervised	Not performed
1709	60_69	Male	1 to 3 years	Retiree	Cure	New Case	Pul	Pul	Outpatient Demand	Pos	Not performed	Not performed	Susp c/cavid	Not performed	Neg		N	N	N	N	N	N	N	RHZ			Self-Administered	Not performed
1710	20_29	Male	4 to 7 years	Other	Cure	New Case	Pul	Pul	Outpatient Demand	Pos	Not performed	Not performed	Susp TB	Not performed	Not performed		N	N	N	N	N	N	N	RHZ			Self-Administered	Not performed
1713	20_29	Male	1 to 3 years	Other	Cure	New Case	Pul	Pul	Urgency / emergency	Pos	Not performed	Not performed	Susp c/cavid	Not performed	Neg		N	N	N	N	S	N	N	RHZ			Self-Administered	Not performed
1714	30_39	Female	4 to 7 years		Cure	New Case	Multiplos Orgaos	Dissem	Outpatient Demand	Not performed	Neg	Not performed	Normal	Not performed	Pos		S	N	N	N	N	N	N	RHZ	OUTROS	Intolerance/Toxicity	Supervised	Sugestivo TB
1716	20_29	Female	8 to 11 years	Other	Cure	New Case	Pul	Pul	Diagnosis elucidation in hospitalization	Pos	Not performed	Neg	Susp c/cavid	Not performed	Neg		N	N	N	N	N	N	N	RHZ			Supervised	Not performed
1717	40_49	Male	4 to 7 years	Other	Cure	New Case	Pul	Pul	Diagnosis elucidation in hospitalization	Pos	Not performed	Not performed	Susp c/cavid	Not performed	Neg		N	N	N	N	N	N	N	RHZ			Self-Administered	Not performed
1722	40_49	Female	8 to 11 years	Unemployed	Cure	New Case	Pul	Pul	Urgency / emergency	Pos	Not performed	Not performed	Susp c/cavid	Not performed	Neg		N	N	N	N	N	N	N	RHZ			Self-Administered	Not performed
1726	20_29	Female	8 to 11 years	Housewife	Cure	New Case	Pul	P+E	Outpatient Demand	Pos	Not performed	Not performed	Susp TB	Not performed	Neg		N	N	N	N	N	N	N	RHZ			Self-Administered	Sugestivo TB
1734	50_59	Female	12 to 14 years	Housewife	Cure	New Case	Pul	Pul	Urgency / emergency	Neg	Not performed	Neg	Susp TB		Neg		N	N	N	N	N	N	N	RHZ			Supervised	Not performed
1744	15_19	Female	4 to 7 years	Other	Abandonment	New Case	Pul	Pul	Outpatient Demand	Pos	Not performed	Not performed	Susp c/cavid	Not performed	Not performed		N	N	N	N	N	N	N	RHZ			Self-Administered	Not performed
1755	20_29	Male	4 to 7 years	Other	Cure	New Case	Pul	Pul	Urgency / emergency	Pos	Not performed	Not performed	Susp TB	Not performed	Neg		N	N	N	N	S	N	N	RHZ			Supervised	Not performed
1759	40_49	Male	4 to 7 years	Other	Cure	Recurrence	Pul	Pul	Outpatient Demand	Neg	Not performed	Not performed	Susp c/cavid	Not performed	Neg		N	N	N	N	N	N	N	RHZ			Self-Administered	Not performed
1761	10_14	Female	4 to 7 years	Other	Cure	New Case	Pul	Pul	Contact Investigation	Neg	Not performed	Neg	Susp TB		Neg		N	N	N	N	N	N	N	RHZ			Supervised	Not performed
1765	15_19	Male	8 to 11 years	Other	Cure	New Case	Pleural	Ext	Diagnosis elucidation in hospitalization	Neg	Neg	Not performed	Susp TB	Not performed	Neg		N	N	N	N	N	N	N	RHZ			Self-Administered	Sugestivo TB
1767	70_79	Male			Abandonment	New Case	Pul	Pul	Urgency / emergency	Pos			Susp TB		Not performed		N	N	N	N	N	N	N	RHZ			Supervised
1768	30_39	Male	8 to 11 years	Other	Cure	New Case	Pul	Pul	Urgency / emergency	Pos	Not performed	Not performed	Susp TB	Not performed	Neg		N	N	N	N	N	N	N	RHZ			Self-Administered	Not performed
1774	40_49	Male	4 to 7 years	Other	Cure	New Case	Pul	Pul	Outpatient Demand	Pos	Not performed	Not performed	Susp c/cavid	Not performed	Neg		N	N	S	N	N	N	N	RHZ			Self-Administered	Not performed
1776	40_49	Male	4 to 7 years	Other	Cure	New Case	Pul	Pul	Outpatient Demand	Pos	Not performed	Not performed	Susp c/cavid	Not performed	Neg		N	N	N	N	N	N	N	RHZ			Self-Administered	Not performed
1778	60_69	Male	8 to 11 years	Retiree	Cure	New Case	Pul	Pul	Outpatient Demand	Pos	Not performed	Not performed	Susp TB	Not performed	Not performed		N	S	N	N	N	N	N	RHZ			Self-Administered	Not performed
1780	20_29	Male	8 to 11 years	Other	Cure	New Case	Pul	Pul	Outpatient Demand	Pos	Not performed	Not performed	Susp c/cavid	Not performed	Neg		N	N	N	N	N	N	N	RHZ			Supervised	Not performed
1785	15_19	Female	8 to 11 years	Unemployed	Cure	New Case	Pul	Pul	Urgency / emergency	Pos	Not performed	Not performed	Susp c/cavid	Not performed	Neg		N	N	N	N	N	N	N	RHZ			Self-Administered	Not performed
1786	20_29	Male	8 to 11 years	Unemployed	Cure	New Case	Pul	Pul	Outpatient Demand	Pos	Not performed	Pos	Susp TB	Not performed	Neg		N	N	N	N	N	N	N	RHZ			Supervised	Not performed
1793	10_14	Male	8 to 11 years	Other	Cure	New Case	Pul	Pul	Outpatient Demand	Pos	Not performed	Not performed		Not performed	Neg		N	N	N	N	N	N	N	RHZ			Self-Administered	Not performed
1796	20_29	Male	8 to 11 years	Other	Cure	New Case	Pul	Pul	Outpatient Demand	Neg	Not performed	Not performed	Normal		Neg		N	N	N	N	N	N	N	RHZ			Self-Administered	Not performed
1806	15_19	Female	8 to 11 years	Other	Cure	New Case	Intestinal	Ext	Diagnosis elucidation in hospitalization	Not performed		Not performed	Not performed		Neg		N	N	N	N	N	N	N	RHZ			Supervised	Sugestivo TB
1813	20_29	Male	4 to 7 years	Unemployed	Cure	New Case	Pul	Pul	Outpatient Demand	Pos	Not performed	Not performed		Not performed	Neg		N	N	N	N	N	N	N	RHZ			Supervised	Not performed
1816	50_59	Male	4 to 7 years	Retiree	Cure	New Case	Pul	Pul	Outpatient Demand	Neg	Not performed	Neg	Susp TB	Not performed	Pos		S	N	N	N	N	N	N	RHZ			Self-Administered	Not performed
1818	40_49	Male	4 to 7 years	Unemployed	Abandonment	New Case	Pul	Pul	Outpatient Demand	Pos	Not performed	Not performed	Susp TB	Not performed	Not performed		N	N	N	N	N	N	N	RHZ			Supervised	Not performed
1819	30_39	Male	4 to 7 years	Other	Cure	New Case	Pul	Pul	Diagnosis elucidation in hospitalization	Pos	Neg	Pos	Susp TB	Not performed	Neg		N	N	S	N	N	N	N	RHZ			Self-Administered	Not performed
1824	30_39	Male	8 to 11 years	Unemployed	Abandonment	New Case	Pul	Pul	Diagnosis elucidation in hospitalization	Pos	Not performed	Not performed	Susp c/cavid	Not performed	Neg		N	N	N	N	N	N	N	RHZ			Self-Administered	Not performed
1841	50_59	Male	8 to 11 years	Unemployed	Cure	New Case	Pul	Pul	Outpatient Demand	Pos	Not performed	Not performed	Susp TB	Not performed	Neg		N	N	S	N	N	N	N	RHZ			Supervised	Not performed
1842	60_69	Female	4 to 7 years	Retiree	Cure	New Case	Ossea	Ext	Outpatient Demand	Not performed	Not performed	Not performed	Not performed	Not performed	Neg		N	N	N	N	N	N	N	RHZ			Self-Administered	Not performed
1847	20_29	Male		Other	Cure	New Case	Pul	Pul	Outpatient Demand	Pos	Not performed	Not performed	Susp TB	Not performed	Neg		N	N	N	N	N	N	N	RHZ			Supervised	Not performed
1859	20_29	Male		Other	Abandonment	New Case	Pul	Pul	Urgency / emergency	Pos		Pos	Susp TB		Not performed		N	N	S	N	N	N		RHZ			Supervised
1862	30_39	Female	8 to 11 years	Other	Cure	New Case	Pleural	Ext	Outpatient Demand	Not performed	Not performed	Not performed	Susp TB	Not performed	Neg		N	N	N	N	N	N	N	RHZ			Self-Administered	Not performed
1868	60_69	Female	1 to 3 years	Housewife	Cure	New Case	Pul	Pul	Outpatient Demand	Pos	Not performed	Pos	Susp c/cavid	Not performed	Neg		N	S	N	N	N	N	N	RHZ			Self-Administered	Not performed
1873	20_29	Male	4 to 7 years	Other	Cure	New Case	Pleural	Ext	Urgency / emergency	Not performed	Not performed	Not performed	Susp TB	Not performed	Neg		N	N	N	N	N	N	N	RHZ			Supervised	Not performed
1874	40_49	Female	8 to 11 years	Unemployed	Cure	New Case	Pele	Ext	Outpatient Demand	Neg	Not performed	Not performed	Normal	Not performed	Neg		N	N	N	N	N	N	N	RHZ			Self-Administered	Sugestivo TB
1878	40_49	Female	4 to 7 years	Other	Cure	New Case	Ganglionic Peripheral	Ext	Outpatient Demand	Neg	Not performed	Not performed	Normal	Not performed	Neg		N	N	N	N	N	N	N	RHZ			Self-Administered	Sugestivo TB
1879	15_19	Male	8 to 11 years	Other	Cure	New Case	Pul	Pul	Urgency / emergency	Pos	Not performed	Not performed	Susp c/cavid	Not performed	Neg		N	N	N	N	N	N	N	RHZ			Self-Administered	Not performed
1880	60_69	Male	4 to 7 years	Other	Cure	New Case	Pul	Pul	Urgency / emergency	Neg	Not performed	Not performed	Susp TB	Not performed	Neg		N	N	N	N	N	N	N	RHZ			Self-Administered	Not performed
1882	50_59	Female	8 to 11 years	Housewife	Cure	New Case	Pul	Pul	Urgency / emergency	Pos	Not performed	Neg	Not performed	Not performed	Neg		N	N	N	N	N	N	N	RHZ				Not performed
1888	15_19	Male	8 to 11 years	Other	Cure	New Case	Pul	Pul	Urgency / emergency	Pos	Not performed	Not performed	Susp TB	Not performed	Neg		N	N	N	N	N	N	N	RHZ			Supervised	Not performed
1894	40_49	Male	Nenhuma	Other	Abandonment	New Case	Pul	Pul	Diagnosis elucidation in hospitalization	Pos	Not performed	Pos	Susp TB	Not performed	Not performed		N	N	S	N	N	N	N	RHZE			Supervised	Not performed
1909	40_49	Male	4 to 7 years	Other	Cure	New Case	Pul	Pul	Urgency / emergency	Neg	Not performed	Not performed	Susp TB	Not performed	Not performed		N	N	N	N	N	N	N	RHZ			Supervised	Not performed
1912	40_49	Female	8 to 11 years	Housewife	Cure	New Case	Oftalmica	Ext	Contact Investigation	Not performed	Not performed	Not performed	Normal	Not performed	Neg		N	N	N	N	N	N	N	RHZ			Supervised	Not performed
1918	30_39	Male	8 to 11 years	Other	Cure	New Case	Pleural	Ext	Outpatient Demand	Not performed	Not performed	Not performed	Susp TB	Not performed	Neg		N	N	N	N	N	N	N	RHZ				Not performed
1929	20_29	Male	8 to 11 years	Unemployed	Cure	Recurrence	Pul	Pul	Outpatient Demand	Pos	Not performed	Pos	Susp c/cavid	Not performed	Neg		N	N	N	N	S	N	N	RHZE			Self-Administered	Not performed	Sensitive
1932	30_39	Female	4 to 7 years	Housewife	Cure	New Case	Pleural	Ext	Urgency / emergency	Neg	Neg	Not performed	Outra Patologia	Not performed	Pos		S	N	N	N	N	N	N	RHZ			Self-Administered	Sugestivo TB
1948	30_39	Male	4 to 7 years	Unemployed	Cure	Retr Aband	Pul	Pul	Outpatient Demand	Pos	Not performed	Pos	Susp TB		Neg		N	N	S	N	N	N		OUTROS					TB MR
1949	40_49	Male	15 years or more	Other	Cure	New Case	Pele	Ext	Outpatient Demand						Neg		N	N	N	N	N	N	N	RHZ			Self-Administered	Sugestivo TB
1951	20_29	Male	8 to 11 years	Unemployed	Cure	New Case	Ganglionic Peripheral	Ext	Outpatient Demand	Neg	Neg	Neg	Not performed	Not performed	Pos		S	N	N	N	N	N	Penal Institute	RHZ			Supervised	Sugestivo TB
1959	30_39	Male	4 to 7 years	Unemployed	Cure	New Case	Pul	Pul	Outpatient Demand	Pos			Susp TB		Neg		N	N	N	N	N	N	N	RHZ			Supervised
1965	20_29	Female	4 to 7 years	Healthcare professional	Cure	New Case	Pul	Pul	Outpatient Demand	Pos			Susp TB		Neg		N	N	N	N	N	N	N	RHZ			Supervised
1983	20_29	Female	4 to 7 years	Other	Cure	New Case	Pul	Pul	Outpatient Demand	Pos	Not performed	Not performed	Susp c/cavid	Not performed	Neg		N	N	N	N	N	N	N	RHZ			Supervised	Not performed
1985	50_59	Male	4 to 7 years	Other	Cure	New Case	Pul	Pul	Diagnosis elucidation in hospitalization	Not performed	Neg	Not performed	Not performed	Not performed	Neg		N	S	N	N	N	N	N	RHZ			Supervised	Sugestivo TB
1993	50_59	Female	8 to 11 years	Other	Cure	New Case	Pul	Pul	Outpatient Demand	Pos		Not performed	Susp TB		Neg		N	N	N	N	N	N	N	RHZ			Supervised
1997	40_49	Male	4 to 7 years	Other	Cure	New Case	Pul	Pul	Urgency / emergency	Neg	Not performed	Not performed	Susp TB	Not performed	Neg		N	N	N	N	N	N	N	RHZ			Supervised	Not performed
1998	30_39	Female	8 to 11 years	Other	Cure	New Case	Pul	Pul	Outpatient Demand	Pos	Pos	Not performed	Susp c/cavid	Not performed	Not performed		N	N	N	N	N	N	N	RHZ				Not performed
2001	40_49	Female	4 to 7 years	Housewife	Cure	New Case	Pul	Pul	Active Search in the Community	Pos	Not performed	Not performed	Not performed		Neg		N	N	N	N	N	N	N	RHZ			Supervised	Not performed
2005	20_29	Female		Other	Cure	New Case	Pul	Pul	Outpatient Demand	Neg	Neg		Susp TB	Not performed	Pos		N	N	N	N	N	N	N	RHZ			Supervised	Not performed
2008	15_19	Female	8 to 11 years	Other	Cure	New Case	Pul	Pul	Outpatient Demand	Neg	Not performed	Neg	Susp TB	Not performed	Neg		N	N	N	N	N	N	N	RHZ			Supervised	Not performed
2010	40_49	Female	4 to 7 years	Housewife	Cure	New Case	Pul	Pul	Urgency / emergency	Pos	Not performed	Pos	Susp c/cavid	Not performed	Neg		N	N	N	N	N	N	N	RHZ			Supervised	Not performed	Sensitive
2013	20_29	Female	8 to 11 years	Other	Cure	New Case	Pul	Pul	Outpatient Demand	Pos	Not performed	Pos	Susp TB	Not performed	Neg		N	N	N	N	N	N	N	RHZ			Supervised	Not performed	Sensitive
2021	40_49	Female	8 to 11 years	Other	Cure	Recurrence	Pul	Pul	Outpatient Demand	Pos	Not performed	Neg	Susp c/cavid	Not performed	Neg		N	N	N	N	N	N		OUTROS			Supervised	Not performed
2025	70_79	Male	4 to 7 years	Retiree	Cure	New Case	Pul	Pul	Outpatient Demand	Pos	Pos	Not performed	Susp TB	Not performed	Neg		N	N	N	N	N	N	N	RHZ			Self-Administered	Sugestivo TB
2029	10_14	Female	1 to 3 years		Cure	New Case	Pul	Pul	Diagnosis elucidation in hospitalization	Neg			Susp TB		Pos		S	N	N	N	N	N	N	OUTROS
2031	15_19	Male	8 to 11 years	Other	Cure	New Case	Pleural	Ext	Urgency / emergency	Neg	Not performed	Not performed	Susp TB	Not performed	Neg		N	N	N	N	N	N	N	RHZ			Self-Administered	Not performed
2032	40_49	Female	1 to 3 years	Other	Cure	New Case	Pul	Pul	Outpatient Demand	Pos	Not performed	Neg	Susp TB	Not performed	Neg		N	N	N	N	N	N	N	RHZ			Self-Administered	Not performed
2038	50_59	Male	1 to 3 years	Retiree	Cure	New Case	Pul	Pul	Outpatient Demand	Pos	Not performed	Not performed	Not performed	Not performed	Neg		N	N	N	S	N	N	N	RHZ			Supervised	Not performed
2039	20_29	Male	8 to 11 years	Unemployed	Cure	New Case	Pleural	Ext	Diagnosis elucidation in hospitalization	Not performed	Neg	Not performed	Susp TB	Not performed	Neg		N	N	N	N	N	N	N	RHZ			Self-Administered	Sugestivo TB
2041	30_39	Male	4 to 7 years	Other	Cure	New Case	Pul	Pul	Urgency / emergency	Pos	Not performed	Not performed	Susp c/cavid	Not performed	Neg		N	N	N	N	N	N	N	RHZ			Self-Administered	Not performed
2044	20_29	Male	8 to 11 years	Other	Cure	New Case	Pul	Pul	Urgency / emergency	Not performed	Not performed	Not performed	Susp TB	Not performed	Neg		N	N	N	N	N	N	N	RHZ			Supervised	Not performed
2045	70_79	Male	4 to 7 years	Retiree	Cure	New Case	Ossea	Ext	Diagnosis elucidation in hospitalization		Neg		Normal		Neg		N	S	N	N	N	N	N	RHZ			Supervised	Sugestivo TB
2054	15_19	Male	8 to 11 years	Other	Abandonment	New Case	Pul	Pul	Contact Investigation	Not performed	Not performed	Not performed	Susp TB		Neg		N	N	N	N	N	N	N	RHZ			Supervised	Not performed
2056	20_29	Male	4 to 7 years	Other	Cure	New Case	Pul	Pul	Urgency / emergency	Pos	Not performed	Pos	Susp TB	Not performed	Neg		N	N	N	N	S	N	N	RHZ			Supervised	Not performed
2062	50_59	Male	4 to 7 years	Retiree	Cure	New Case	Pul	Pul	Outpatient Demand	Neg	Not performed	Not performed	Susp TB	Not performed	Neg		N	N	N	N	N	N	N	RHZ			Self-Administered	Not performed
2084	70_79	Female	1 to 3 years	Retiree	Cure	New Case	Pul	Pul	Outpatient Demand	Neg	Not performed	Pos	Not performed	Not performed	Neg		N	N	N	N	N	N	N	RHZ	OUTROS	Intolerance/Toxicity	Self-Administered	Not performed
2086	30_39	Male	8 to 11 years	Other	Cure	New Case	Pul	Pul	Outpatient Demand	Pos	Not performed	Not performed	Susp TB	Not performed	Neg		N	N	S	N	N	N	N	RHZ			Supervised	Not performed
2087	40_49	Male	4 to 7 years	Other	Cure	New Case	Pul	Pul	Urgency / emergency	Pos			Susp c/cavid		Neg		N	N	N	N	N	N	N	RHZ			Self-Administered	Sugestivo TB
2099	40_49	Male	1 to 3 years	Unemployed	Cure	Retr Aband	Pul	Pul	Outpatient Demand	Pos	Not performed	Pos	Susp TB	Not performed	Neg		N	N	S	N	S	N	N	RHZE			Supervised	Not performed	Sensitive
2101	30_39	Female	8 to 11 years	Other	Cure	New Case	Meningea	Ext	Diagnosis elucidation in hospitalization	Not performed	Neg	Not performed		Not performed	Pos		S	N	N	N	N	N	N	RHZ			Self-Administered	Not performed
2106	30_39	Male	8 to 11 years	Other	Cure	New Case	Pul	Pul	Outpatient Demand	Pos	Not performed	Not performed	Susp TB	Not performed	Pos		S	N	N	N	N	N	N	RHZ	SZEET	Intolerance/Toxicity	Self-Administered	Not performed
2111	20_29	Male	4 to 7 years	Other	Cure	New Case	Pul	Pul	Outpatient Demand	Pos	Not performed	Pos	Susp TB	Not performed	Neg		N	N	N	N	S	N	N	RHZ			Supervised	Not performed
2129	Maior de 80 anos	Male	8 to 11 years	Retiree	Cure	Recurrence	Pul	Pul	Diagnosis elucidation in hospitalization	Not performed	Not performed	Not performed	Not performed	Not performed	Neg		N	N	N	N	N	N	N	RHZE			Self-Administered	Not performed
2130	15_19	Female	8 to 11 years	Housewife	Cure	New Case	Pul	Pul	Outpatient Demand	Pos		Pos	Susp c/cavid		Neg		N	N	N	N	N	N	N	RHZ			Supervised
2131	20_29	Male	4 to 7 years	Other	Abandonment	New Case	Ganglionic Peripheral	Ext	Outpatient Demand	Neg	Not performed	Not performed	Susp TB	Not performed	Pos		S	N	N	N	N	N		RHZ			Self-Administered	Not performed
2141	60_69	Male	1 to 3 years	Unemployed	Cure	New Case	Pul	Pul	Outpatient Demand	Pos	Not performed	Not performed	Susp TB	Not performed	Neg		N	N	S	N	N	N		RHZ			Supervised	Not performed	Sensitive
2142	30_39	Female	8 to 11 years	Other	Cure	New Case	Pul	Pul	Outpatient Demand	Not performed	Not performed	Not performed	Susp TB	Not performed	Neg		N	N	N	N	N	N	N	RHZ			Supervised	Not performed
2144	20_29	Female	4 to 7 years	Housewife	Cure	New Case	Pul	Pul	Outpatient Demand	Pos	Not performed	Neg	Susp c/cavid	Not performed	Neg		N	N	N	N	N	N	N	RHZ			Supervised	Not performed
2154	60_69	Male	1 to 3 years	Retiree	Cure	New Case	Pul	Pul	Diagnosis elucidation in hospitalization	Pos	Not performed	Not performed	Susp TB	Not performed	Neg		N	S	N	N	N	N	N	RHZ			Supervised	Not performed
2163	50_59	Female	15 years or more		Cure	New Case	Pul	Pul	Outpatient Demand	Neg		Not performed	Susp c/cavid		Not performed		N	N	N	N	N	N	N	RHZ			Self-Administered
2166	20_29	Male	4 to 7 years	Unemployed	Cure	New Case	Pul	Pul	Outpatient Demand	Pos	Not performed	Not performed	Susp TB		Neg		N	N	N	N	N	N	N	RHZ			Supervised	Not performed
2168	40_49	Female		Other	Cure	New Case	Pul	Pul	Outpatient Demand	Neg			Susp TB				N	N	N	N	N	N	N	RHZ			Supervised	BAAR pos
2172	40_49	Male	4 to 7 years	Other	Cure	New Case	Pul	Pul	Active Search in the Community	Pos	Not performed	Pos	Susp TB	Not performed	Neg		N	N	N	N	N	N	N	RHZ			Self-Administered	Not performed
2188	20_29	Male	12 to 14 years		Cure	New Case	Outras	Ext	Outpatient Demand						Pos		S	N	N	N	N	N	N	RHZE			Self-Administered
2189	15_19	Male			Cure	New Case	Pul	Pul	Outpatient Demand	Pos			Susp TB				N	N	N	N	N	N	N	RHZE			Supervised
2191	10_14	Male	4 to 7 years	Other	Cure	New Case	Pul	Pul	Diagnosis elucidation in hospitalization	Not performed		Not performed	Susp c/cavid		Neg		N	N	N	N	N	N	N	RHZ			Self-Administered
2212	20_29	Female	8 to 11 years	Housewife	Cure	New Case	Vias Urinarias	Ext	Outpatient Demand	Not performed	Pos	Not performed	Not performed	Not performed	Neg		N	N	N	N	N	N	N	RHZ			Supervised	Not performed
2220	30_39	Female	8 to 11 years	Unemployed	Cure	New Case	Pul	Pul	Outpatient Demand	Pos	Not performed	Not performed	Susp TB	Not performed	Neg		N	N	N	N	N	N	N	RHZ			Supervised	Not performed
2229	50_59	Male	1 to 3 years	Other	Cure	New Case	Pleural	Ext	Urgency / emergency	Neg		Not performed	Susp TB		Neg		N	N	N	N	N	N	N	RHZ			Self-Administered
2237	05_09	Female	1 to 3 years		Cure	New Case	Pul	Pul	Contact Investigation	Not performed	Not performed	Not performed	Susp TB	Not performed	Not performed		N	N	N	N	N	N	N	RHZ			Supervised	Not performed
2238	50_59	Male	1 to 3 years	Retiree	Cure	New Case	Pul	Pul	Active Search in Institution	Neg		Not performed	Susp c/cavid		Neg		N	N	N	N	N	N	N	RHZ			Self-Administered
2239	30_39	Female	1 to 3 years	Housewife	Cure	New Case	Pleural	Ext	Diagnosis elucidation in hospitalization	Neg	Not performed	Not performed	Susp TB	Not performed	Neg		N	N	N	S	N	N	N	RHZ			Self-Administered	Not performed	Sensitive
2265	30_39	Male	4 to 7 years	Unemployed	Cure	New Case	Pleural	Ext	Outpatient Demand	Neg	Not performed	Not performed	Susp TB	Not performed	Neg		N	N	N	N	N	N	N	OUTROS	OUTROS	Intolerance/Toxicity	Supervised	Sugestivo TB
2272	50_59	Male	4 to 7 years	Unemployed	Cure	New Case	Pul	Pul	Urgency / emergency	Pos	Not performed	Pos	Susp TB	Not performed	Neg		N	N	N	N	N	N	N	RHZ			Supervised	Not performed
2278	15_19	Female	Nenhuma	Other	Cure	New Case	Pul	Pul	Outpatient Demand	Neg	Not performed	Not performed	Susp TB	Not performed	And		N	N	N	N	N	N						Not performed
2279	01_04	Male	Nenhuma	Other	Cure	New Case	Pul	Pul	Outpatient Demand	Neg	Neg	Neg	Susp TB	Not performed	Not performed		N	N	N	N	N	N		RHZ				Not performed
2284	50_59	Female	Nenhuma	Housewife	Cure	Retr Aband	Pul	Pul	Outpatient Demand	Pos	Not performed	Not performed	Susp TB	Not performed	Neg		N	N	N	N	N	N		RHZE	OUTROS	Intolerance/Toxicity	Self-Administered	Not performed
2285	20_29	Male	8 to 11 years	Other	Cure	New Case	Pul	Pul	Outpatient Demand	Pos	Not performed	Not performed	Susp c/cavid	Not performed	Neg		N	N	N	N	N	N	N	RHZ			Supervised	Not performed
2286	30_39	Male	4 to 7 years	Other	Abandonment	New Case	Pul	Pul	Outpatient Demand	Pos	Not performed	Not performed	Susp TB	Not performed	Neg		N	N	N	N	N	N	N	RHZ			Self-Administered	Not performed
2291	40_49	Female	8 to 11 years	Housewife	Cure	Retr Aband	Pul	Pul	Diagnosis elucidation in hospitalization	Neg	Not performed	Neg	Susp TB	Not performed	Neg		N	N	N	N	N	N	N	RHZE			Self-Administered	Not performed
2300	30_39	Male	8 to 11 years	Other	Cure	New Case	Pul	Pul	Outpatient Demand	Pos	Not performed	Not performed	Susp TB	Not performed	Neg		N	N	N	N	N	N	N	RHZ			Self-Administered	Not performed
2327	30_39	Male	4 to 7 years	Other	Cure	New Case	Pul	Pul	Urgency / emergency	Pos	Not performed	Not performed	Normal	Not performed	Not performed		N	N	N	N	N	N	N	RHZ			Self-Administered	Not performed
2330	20_29	Male	4 to 7 years	Unemployed	Cure	New Case	Pul	Pul		Pos	Not performed	Not performed	Susp TB	Not performed	Neg		N	N	N	N	N	N	Penal Institute	RHZ			Supervised	Not performed
2333	15_19	Female	8 to 11 years	Other	Cure	New Case	Pul	Pul	Outpatient Demand	Pos	Not performed	Not performed	Susp TB	Not performed	Neg		N	N	N	N	N	N	N	RHZ			Supervised	Not performed
2338	40_49	Male	8 to 11 years	Other	Abandonment	New Case	Pul	Pul	Outpatient Demand	Pos	Not performed	Pos	Susp TB	Not performed	Neg		N	N	N	N	N	N	N	RHZ			Self-Administered	Not performed
2369	20_29	Male	8 to 11 years	Other	Cure	New Case	Pul	Pul	Outpatient Demand	Pos	Not performed	Not performed	Susp c/cavid	Not performed	Neg		N	N	N	N	N	N	N	RHZ			Self-Administered	Not performed
2382	40_49	Male	1 to 3 years		Cure	New Case	Pul	Pul		Neg		Pos	Susp TB		Neg		N	N	N	N	N	N	N	RHZ			Supervised
2403	40_49	Male	4 to 7 years	Other	Cure	New Case	Pul	Pul	Outpatient Demand	Pos		Not performed	Susp TB		Neg		N	N	S	N	N	N		RHZ			Supervised
2421	60_69	Female	8 to 11 years	Housewife	Cure	New Case	Pul	Pul	Outpatient Demand	Not performed		Not performed	Susp TB		Neg		N	N	N	N	N	N	N	RHZ			Supervised
2444	50_59	Male	4 to 7 years	Other	Cure	New Case	Pul	Pul	Outpatient Demand	Neg	Not performed	Not performed	Susp TB	Not performed	Neg		N	N	S	N	N	N	N	RHZ			Supervised	Not performed
2449	20_29	Female	8 to 11 years	Unemployed	Cure	New Case	Pul	Pul	Outpatient Demand	Pos	Not performed		Susp TB	Not performed	Neg		N	N	N	N	N	N	N	RHZ			Supervised	Not performed
2455	20_29	Female	8 to 11 years	Unemployed	Cure	New Case	Pul	Pul	Urgency / emergency	Pos	Not performed	Not performed	Susp c/cavid	Not performed	Neg		N	N	N	N	N	N	N	RHZ			Supervised	Not performed
2457	50_59	Male	4 to 7 years	Other	Cure	New Case	Pul	Pul	Outpatient Demand	Pos	Not performed	Not performed	Susp TB	Not performed	Neg		N	N	N	N	N	N	N	RHZ			Supervised	Not performed
2460	30_39	Male	1 to 3 years	Unemployed	Cure	New Case	Pul	Pul	Urgency / emergency	Pos	Not performed	Neg	Susp TB	Not performed	Neg		N	N	N	N	N	N	N	RHZ			Supervised	Not performed
2461	30_39	Male	4 to 7 years	Other	Cure	New Case	Pul	P+E	Outpatient Demand	Neg	Not performed	Pos	Not performed	Not performed	Pos		S	N	S	N	S	N	N	RHZ			Self-Administered	Sugestivo TB
2463	15_19	Male	8 to 11 years	Other	Cure	New Case	Pul	Pul	Contact Investigation	Neg	Not performed	Neg	Susp TB		Neg		N	N	N	N	N	N	N	RHZ			Supervised	Not performed
2466	40_49	Male	8 to 11 years	Healthcare professional	Abandonment	New Case	Pul	Pul	Urgency / emergency	Pos	Not performed	Not performed	Susp TB	Not performed	Neg		N	N	N	N	N	N	N	RHZ			Self-Administered	Not performed
2467	40_49	Female	4 to 7 years	Other	Cure	Recurrence	Pul	Pul	Contact Investigation	Neg	Not performed	Not performed	Susp c/cavid	Not performed	Neg		N	N	N	N	N	N	N	RHZ			Supervised	Not performed
2473	30_39	Female	8 to 11 years	Housewife	Cure	New Case	Ganglionic Peripheral	Ext	Active Search in the Community	Not performed	Not performed	Neg	Not performed	Not performed	Neg		N	N	N	N	N	N	N	RHZ			Supervised	Not performed
2475	30_39	Male	8 to 11 years	Other	Cure	New Case	Pleural	Ext	Active Search in the Community	Pos	Not performed	Not performed	Not performed	Not performed	Neg		N	N	N	N	N	N	N	RHZ			Supervised	Not performed
2478	60_69	Male	4 to 7 years	Other	Cure	New Case	Pul	Pul	Outpatient Demand	Pos	Not performed	Not performed	Susp c/cavid	Not performed	Neg		N	S	N	N	N	N	N	RHZ			Supervised	Not performed
2482	15_19	Female	12 to 14 years	Other	Cure	New Case	Pele	Ext	Outpatient Demand	Not performed	Neg	Not performed	Normal	Not performed	Neg		N	N	N	N	N	N	N	RHZ			Supervised	Sugestivo TB
2484	60_69	Male	4 to 7 years	Retiree	Cure	Recurrence	Pul	Pul	Outpatient Demand	Neg	Not performed	Pos	Susp TB	Not performed	Neg		N	N	N	N	N	N		RHZE			Supervised	Not performed
2486	40_49	Male	4 to 7 years	Retiree	Cure	New Case	Pul	Pul	Urgency / emergency	Pos	Not performed	Not performed	Susp c/cavid	Not performed	Neg		N	S	N	N	N	N	N	RHZ			Supervised	Not performed
2491	30_39	Male	4 to 7 years	Other	Cure	New Case	Pul	Pul	Outpatient Demand	Pos	Not performed	Neg	Susp TB	Not performed	Neg		N	N	N	N	N	N	N	RHZ			Supervised	Not performed
2496	50_59	Male	4 to 7 years	Other	Abandonment	New Case	Pul	Pul	Outpatient Demand	Neg	Not performed	Not performed	Susp TB	Not performed	Neg		N	N	N	N	N	N	N	RHZ			Supervised	Not performed
2504	10_14	Female	4 to 7 years	Other	Cure	New Case	Pul	Pul	Outpatient Demand	Pos	Not performed	Pos	Not performed		Neg		N	N	N	N	N	N	N	RHZ			Supervised	Not performed	Sensitive
2511	30_39	Female	8 to 11 years	Other	Abandonment	New Case	Multiplos Orgaos	Dissem	Diagnosis elucidation in hospitalization	Pos			Susp TB		Neg		N	N	N	N	N	N	N	RHZ			Self-Administered
2520	15_19	Female	8 to 11 years		Cure	New Case	Pul	Pul	Outpatient Demand	Pos	Not performed	And					N	N	N	N	N	N	N	RHZ
2527	20_29	Male	4 to 7 years	Other	Cure	Recurrence	Pul	Pul	Outpatient Demand	Neg	Not performed	Neg	Susp c/cavid	Not performed	Neg		N	N	N	N	N	N	Penal Institute	RHZ			Supervised	Not performed
2529	50_59	Male	1 to 3 years	Unemployed	Cure	New Case	Pul	Pul	Urgency / emergency	Pos	Not performed	Not performed	Susp TB	Not performed	Neg		N	N	N	N	N	N	N	RHZ			Supervised	Not performed
2531	40_49	Male	4 to 7 years	Other	Cure	New Case	Pul	Pul	Urgency / emergency	Pos	Not performed	Not performed	Not performed	Not performed	Neg		N	N	N	N	N	N	N	RHZ			Supervised	Not performed
2551	50_59	Male	8 to 11 years	Unemployed	Cure	New Case	Pul	Pul	Active Search in the Community	Pos	Not performed	Not performed	Normal	Not performed	Neg		N	N	N	N	N	N	N	RHZ			Supervised	Not performed
2553	20_29	Male	8 to 11 years	Other	Cure	New Case	Pul	Pul	Outpatient Demand	Pos	Not performed	Not performed	Susp TB	Not performed	Neg		N	N	N	N	N	N	N	RHZ			Supervised	Not performed
2564	50_59	Male	1 to 3 years	Other	Cure	New Case	Pele	Ext	Outpatient Demand	Neg	Not performed	Not performed	Not performed		Neg		N	N	N	N	N	N	N	RHZ			Supervised	BAAR pos
2567	20_29	Male	4 to 7 years	Other	Abandonment	New Case	Pul	Pul	Urgency / emergency	Pos	Not performed	Pos	Normal	Not performed	Neg		N	N	N	N	S	N	N	RHZ			Supervised	Not performed
2575	20_29	Male	8 to 11 years	Other	Cure	New Case	Pul	Pul	Urgency / emergency	Pos	Not performed	Not performed	Susp TB	Not performed	Neg		N	N	N	N	N	N	N	RHZ			Supervised	Not performed
2576	05_09	Female	1 to 3 years	Other	Cure	New Case	Pul	Pul	Urgency / emergency	Neg	Not performed	Not performed	Susp TB	Not performed	Neg		N	N	N	N	N	N	N	RHZ	RHZ	Intolerance/Toxicity	Supervised	Not performed
2580	40_49	Male	4 to 7 years	Other	Cure	New Case	Pul	Pul	Outpatient Demand	Neg	Not performed	Pos	Susp TB	Not performed	Neg		N	N	N	N	N	N	N	RHZ			Supervised	Not performed
2581	40_49	Female	8 to 11 years	Unemployed	Cure	New Case	Pleural	Ext	Outpatient Demand	Not performed	Not performed	Not performed	Susp TB		Pos		S	N	N	N	N	N	N	RHZ			Supervised	Not performed
2583	30_39	Female	8 to 11 years	Other	Abandonment	New Case	Pleural	Ext	Outpatient Demand	Not performed	Not performed	Not performed	Susp TB	Not performed	Pos		S	N	N	N	N	N	N	RHZ			Self-Administered	Sugestivo TB
2586	50_59	Female		Retiree	Cure	New Case	Pul	Pul	Urgency / emergency	Neg	Not performed	Not performed	Susp TB	Not performed	Not performed		N	N	N	N	N	N	N	RHZ			Self-Administered	Not performed
2592	30_39	Female	4 to 7 years	Other	Cure	New Case	Pul	Pul	Urgency / emergency	Pos	Not performed	Pos	Susp TB	Not performed	Neg		N	N	N	N	N	N	N	RHZ			Supervised	Not performed	Sensitive
2595	70_79	Male	4 to 7 years	Retiree	Cure	Recurrence	Pul	Pul	Outpatient Demand	Neg		Not performed	Susp TB		Neg		N	N	N	N	N	N	N	RHZ			Supervised
2599	50_59	Female	8 to 11 years	Other	Cure	New Case	Pul	Pul	Outpatient Demand	Pos	Not performed	Pos	Susp TB	Not performed	Neg		N	N	N	N	N	N	N	RHZ			Self-Administered	Sugestivo TB
2608	30_39	Male	4 to 7 years	Unemployed	Abandonment	Retr Aband	Pul	Pul	Contact Investigation	Not performed	Not performed	Not performed	Susp TB	Not performed	Neg		N	N	S	N	N	N		RHZ			Self-Administered	Not performed
2612	20_29	Female	4 to 7 years	Other	Cure	Retr Aband	Pul	Pul	Outpatient Demand	Pos			Susp TB		Neg		S	N	N	N	N	N		RHZ			Self-Administered
2620	30_39	Male	4 to 7 years		Cure	New Case	Pul	Pul	Urgency / emergency	Pos		Pos	Susp TB		Pos		S	N	N	N	N	N	N	OUTROS			Supervised
2625	30_39	Male	Nenhuma	Other	Cure	New Case	Pul	Pul	Outpatient Demand	Pos	Not performed	Pos	Susp TB	Not performed	Neg		N	N	S	N	N	N	N	RHZ			Supervised	Not performed
2627	30_39	Female	4 to 7 years	Housewife	Cure	New Case	Pul	Pul	Contact Investigation	Pos			Susp c/cavid		Neg		N	N	N	N	N	N	N	RHZ			Supervised
2628	30_39	Male	8 to 11 years	Other	Cure	New Case	Pul	Pul	Outpatient Demand	Neg	Not performed	Not performed	Susp TB	Not performed	Neg		N	N	N	N	N	N	N	RHZ			Supervised	Not performed
2639	60_69	Male		Retiree	Abandonment	New Case	Pul	Pul	Urgency / emergency	Pos	Not performed	Not performed	Susp TB	Not performed	Not performed		N	N	S	N	N	N	N	RHZ			Self-Administered	Not performed
2641	30_39	Female	1 to 3 years	Housewife	Cure	New Case	Ganglionic Peripheral	Ext	Outpatient Demand	Not performed	Not performed	Not performed	Normal	Not performed	Pos		S	N	N	N	N	N	N	RHZ			Self-Administered	Sugestivo TB
2642	30_39	Male	8 to 11 years	Other	Cure	New Case	Pul	Pul	Diagnosis elucidation in hospitalization	Neg	Not performed	Not performed	Outra Patologia	Not performed	Pos	N	S	N	N	N	N	N		RHZE			Self-Administered	Not performed
2643	30_39	Male	1 to 3 years	Unemployed	Cure	New Case	Miliar	Ext	Urgency / emergency	Pos	Not performed	Not performed	Susp TB	Not performed	Pos		S	N	N	N	N	N	N	RHZ			Self-Administered	Not performed
2646	60_69	Male	1 to 3 years	Other	Cure	New Case	Pul	Pul	Outpatient Demand	Pos	Not performed	Not performed	Susp TB	Not performed	Neg		N	N	N	N	N	N	N	RHZ			Self-Administered	Not performed
2650	40_49	Female	8 to 11 years		Cure	New Case	Pul	Pul	Outpatient Demand	Pos	Not performed	Neg			Not performed		N	N	N	N	N	N	N	RHZ
2656	30_39	Female	8 to 11 years	Other	Cure	Recurrence	Pul	Pul	Outpatient Demand	Neg	Not performed	Neg	Susp TB	Not performed	Neg		N	N	N	N	N	N		RHZ			Self-Administered	Not performed
2657	20_29	Male	4 to 7 years	Unemployed	Cure	New Case	Pleural	Ext	Diagnosis elucidation in hospitalization	Neg	Not performed	Not performed	Susp TB	Not performed	Neg		N	N	N	N	N	N	Penal Institute	RHZ			Supervised	Sugestivo TB	Sensitive
2663	20_29	Male	8 to 11 years	Other	Cure	New Case	Pul	Pul	Outpatient Demand	Pos	Not performed	Not performed	Susp TB	Not performed	Neg		N	N	N	N	N	N	N	RHZ			Supervised	Not performed
2665	20_29	Female	8 to 11 years	Housewife	Cure	New Case	Pul	Pul	Outpatient Demand	Pos	Not performed	Not performed	Susp TB	Not performed	Neg		N	N	N	N	N	N	N	RHZ			Supervised
2677	20_29	Male	8 to 11 years	Other	Abandonment	New Case	Oftalmica	Ext	Outpatient Demand	Not performed	Not performed	Not performed	Susp c/cavid	Not performed	Neg		N	N	N	N	N	N	N	RHZ			Self-Administered	Not performed
2679	30_39	Male	8 to 11 years	Other	Cure	New Case	Pul	P+E	Outpatient Demand	Pos	Not performed	Pos	Susp TB	Not performed	Neg		N	N	N	N	N	N	N	RHZ			Self-Administered	BAAR pos
2682	15_19	Female			Cure	New Case	Pul	Pul	Diagnosis elucidation in hospitalization	Pos			Susp c/cavid		Neg		N	N	N	N	N	N	N	RHZ			Self-Administered
2684	50_59	Male	8 to 11 years	Other	Cure	New Case	Pul	Pul	Outpatient Demand	Not performed	Pos	Not performed	Susp TB	Not performed	Not performed		N	N	N	N	N	N	N	RHZ			Supervised	BAAR pos
2685	30_39	Male	8 to 11 years	Other	Cure	New Case	Pul	P+E	Diagnosis elucidation in hospitalization	Not performed		Not performed	Outra Patologia	Not performed	Neg		N	N	N	N	N	N	N	RHZ			Self-Administered
2690	30_39	Male	4 to 7 years	Other	Cure	New Case	Pleural	Ext	Diagnosis elucidation in hospitalization	Neg	Neg	Not performed	Outra Patologia	Not performed	Pos		S	N	N	N	S	N	N	RHZ			Self-Administered	Not performed
2693	50_59	Male	8 to 11 years	Other	Cure	New Case	Ossea	Ext	Diagnosis elucidation in hospitalization	Not performed	Not performed	Not performed	Not performed	Not performed	Not performed		N	N	N	N	N	N	N	RHZ			Self-Administered
2695	15_19	Male	8 to 11 years	Other	Cure	New Case	Pul	Pul	Urgency / emergency	Neg		Neg	Susp TB	Not performed	Neg		N	N	N	N	N	N	N	RHZ			Supervised
2699	40_49	Male	4 to 7 years	Other	Abandonment	New Case	Pul	Pul	Outpatient Demand	Pos			Susp c/cavid				N	N	N	N	N	N	N	RHZ
2702	50_59	Female	8 to 11 years	Other	Cure	New Case	Ganglionic Peripheral	Ext	Outpatient Demand	Not performed	Not performed	Not performed	Normal	Not performed	Neg		N	N	N	N	N	N	N	RHZ			Supervised	Sugestivo TB
2722	30_39	Female	4 to 7 years	Other	Abandonment	New Case	Ganglionic Peripheral	Ext	Outpatient Demand	Not performed	Not performed	Not performed	Not performed	Not performed	Neg		N	N	N	N	N	N	N	RHZ			Self-Administered	Sugestivo TB
2723	40_49	Male	4 to 7 years	Other	Cure	Recurrence	Pul	Pul	Urgency / emergency	Pos	Not performed	Pos	Susp TB	Not performed	Neg		N	N	S	N	N	N	N	RHZ			Self-Administered	Not performed
2724	10_14	Male	4 to 7 years	Other	Cure	New Case	Pul	Pul	Outpatient Demand	Pos					Not performed		N	N	N	N	N	N	N	RHZ			Supervised
2729	40_49	Male	8 to 11 years	Other	Abandonment	New Case	Pul	Pul		Neg		Pos			Pos		N	N	N	N	N	N	N	RHZ
2734	30_39	Male	4 to 7 years	Other	Abandonment	New Case	Pul	Pul	Urgency / emergency	Pos	Not performed	Not performed	Susp TB	Not performed	Neg		N	N	N	N	N	N	N	RHZ			Supervised	Not performed
2749	20_29	Female	4 to 7 years	Housewife	Cure	New Case	Pul	Pul	Outpatient Demand	Pos			Susp TB		Neg		N	N	N	N	S	N	N	RHZ			Supervised
2751	Maior de 80 anos	Male	1 to 3 years	Retiree	Cure	New Case	Miliar	Ext	Outpatient Demand	Neg					Not performed		N	N	N	N	N	N	N	RHZ
2757	40_49	Female	8 to 11 years	Housewife	Cure	New Case	Pul	Pul	Diagnosis elucidation in hospitalization	Pos		Neg	Susp TB		Neg		N	N	N	N	N	N	N	RHZ
2759	15_19	Male	8 to 11 years	Other	Cure	New Case	Pul	Pul	Urgency / emergency	Pos	Not performed	Not performed	Susp c/cavid		Neg		N	N	N	N	N	N	N	RHZ			Supervised	Not performed
2761	15_19	Male	8 to 11 years	Other	Cure	New Case	Pul	Pul	Urgency / emergency	Pos	Not performed	Pos	Susp TB	Not performed	Neg		N	N	N	N	N	N	N	RHZ			Supervised	Not performed
2768	60_69	Male	8 to 11 years	Other	Cure	New Case	Pul	Pul	Urgency / emergency	Pos	Not performed	Not performed	Susp c/cavid	Not performed	Neg		N	S	N	N	N	N	N	RHZ	MR	Drug Resistance	Supervised	Not performed	TB MR
2769	20_29	Female	8 to 11 years	Other	Cure	New Case	Pul	Pul	Urgency / emergency	Pos	Not performed	Not performed	Susp c/cavid	Not performed	Neg		N	N	N	N	N	N	N	RHZ			Self-Administered	Not performed
2771	20_29	Male	8 to 11 years	Other	Cure	New Case	Pul	Pul	Outpatient Demand	Pos	Not performed	Not performed	Not performed	Not performed	Neg		N	N	N	N	N	N	N	RHZ			Self-Administered	Not performed
2774	20_29	Female	8 to 11 years	Housewife	Cure	New Case	Pul	Pul	Contact Investigation	Not performed	Not performed	Not performed	Susp TB	Not performed	Neg		N	N	N	N	N	N	N	RHZ			Self-Administered	Not performed
2775	60_69	Female	4 to 7 years	Other	Cure	New Case	Pul	Pul	Outpatient Demand	Neg	Not performed	Neg	Not performed	Not performed	Pos		S	N	N	N	N	N		RHZ			Self-Administered	Not performed	AND
2782	30_39	Female	8 to 11 years	Other	Cure	New Case	Pul	Pul	Urgency / emergency	Pos	Not performed	Not performed		Not performed	Not performed		N	N	N	N	N	N	N	RHZ			Supervised	Not performed
2783	40_49	Female	4 to 7 years	Other	Cure	New Case	Oftalmica	Ext	Outpatient Demand	Not performed	Not performed	Not performed	Normal	Not performed	Neg		N	N	N	N	N	N	N	RHZ			Self-Administered	Not performed
2785	30_39	Male	15 years or more	Other	Cure	New Case	Pul	Pul	Outpatient Demand	Pos					Neg		N	N	S	N	N	N		RHZ			Self-Administered
2786	01_04	Male	Nenhuma		Cure	New Case	Pul	Pul	Contact Investigation	Not performed	Not performed	Not performed	Susp TB	Not performed	Not performed		N	N	N	N	N	N	N	RHZ			Supervised	Not performed
2795	20_29	Male	4 to 7 years	Other	Cure	New Case	Pul	Pul	Active Search in the Community	Pos	Not performed	Pos	Susp TB	Not performed	Neg		N	N	N	N	N	N	N	RHZ			Self-Administered	Not performed
2799	30_39	Male	8 to 11 years	Other	Cure	Retr Aband	Pul	Pul	Outpatient Demand	Pos	Not performed	Pos	Not performed	Not performed	Neg		N	N	N	N	S	N	N	RHZE			Supervised	Not performed
2800	50_59	Male	4 to 7 years	Other	Cure	New Case	Pul	Pul	Outpatient Demand	Pos	Not performed	Pos	Susp c/cavid	Not performed	Neg		N	S	S	N	N	N	N	RHZ			Self-Administered	Not performed	TB R
2805	30_39	Male	4 to 7 years	Other	Abandonment	Retr Aband	Pul	Pul	Outpatient Demand	Pos	Not performed	Pos	Susp TB	Not performed	Not performed		N	N	S	N	N	N		RHZE			Self-Administered	Not performed
2812	20_29	Male	4 to 7 years	Other	Cure	New Case	Pul	Pul	Outpatient Demand	Pos	Not performed	Not performed	Susp TB	Not performed	Neg		N	N	N	N	N	N	N	RHZ			Self-Administered	Not performed
2819	10_14	Female	8 to 11 years	Other	Cure	New Case	Pul	Pul	Outpatient Demand	Pos	Not performed	Not performed	Not performed	Not performed	Neg		N	N	N	N	N	N	N	RHZ			Supervised	Not performed
2823	50_59	Male	8 to 11 years	Unemployed	Cure	New Case	Pul	Pul	Outpatient Demand	Neg	Not performed	Neg	Susp TB	Not performed	Neg		N	N	N	N	N	N	N	RHZ				Not performed
2825	70_79	Female			Cure	New Case	Ganglionic Peripheral	Ext	Urgency / emergency	Not performed	Not performed	Not performed	Normal	Not performed	Not performed		N	N	N	N	N	N	N	RHZ				Sugestivo TB
2830	30_39	Female		Other	Cure	New Case	Pul	Pul	Outpatient Demand	Neg		Pos	Susp TB		Neg		N	N	N	N	N	N	N	RHZ			Supervised	Not performed
2835	40_49	Male	8 to 11 years	Other	Cure	New Case	Vias Urinarias	Ext	Outpatient Demand	Neg	Neg	Neg	Outra Patologia		Neg		N	N	N	N	N	N	N	RHZ	OUTROS	Intolerance/Toxicity	Self-Administered	Sugestivo TB
2838	20_29	Male	8 to 11 years	Unemployed	Cure	New Case	Pul	P+E	Outpatient Demand	Pos	Not performed	Not performed	Susp TB	Not performed	Neg		N	N	N	N	N	N	N	RHZ			Self-Administered	Not performed
2841	30_39	Female	8 to 11 years	Unemployed	Cure	New Case	Pleural	Ext	Outpatient Demand	Neg	Neg	Not performed	Susp TB	Not performed	Neg		N	N	N	N	N	N	N	RHZ			Supervised	Not performed
2843	40_49	Female	8 to 11 years	Other	Cure	New Case	Pul	Pul	Outpatient Demand	Neg	Not performed	Neg	Susp TB	Not performed	Neg		N	N	N	N	N	N	N	RHZ			Supervised	Not performed
2845	20_29	Female	4 to 7 years	Housewife	Cure	New Case	Pul	Pul	Urgency / emergency	Pos		Not performed	Susp c/cavid		Neg		N	N	N	N	N	N	N	RHZ			Supervised	Not performed
2847	40_49	Female		Housewife	Cure	New Case	Ganglionic Peripheral	Ext	Urgency / emergency	Not performed		Not performed	Normal		Pos		S	N	N	N	N	N	N	RHZ			Self-Administered
2850	30_39	Male	8 to 11 years	Other	Abandonment	New Case	Pul	Pul	Urgency / emergency	Pos	Not performed	Not performed	Susp TB	Not performed	Neg		N	N	N	N	N	N	N	RHZ			Supervised	Not performed
2854	40_49	Male	4 to 7 years	Other	Cure	New Case	Pul	Pul	Outpatient Demand	Pos	Not performed	Not performed	Susp TB	Not performed	Pos		N	N	N	N	N	N	N	RHZ			Supervised	Not performed
2855	30_39	Male	8 to 11 years	Unemployed	Cure	New Case	Pul	Pul	Urgency / emergency	Pos	Not performed	Not performed	Susp TB	Not performed	Neg		N	N	N	N	N	N	N	RHZ			Supervised	Not performed
2858	60_69	Male	4 to 7 years	Retiree	Cure	New Case	Pul	Pul	Outpatient Demand	Not performed	Not performed	Not performed	Susp TB	Not performed	Not performed		N	S	N	N	N	N	N	RHZ			Self-Administered	Sugestivo TB
2859	30_39	Male	4 to 7 years	Unemployed	Cure	New Case	Pul	Pul	Outpatient Demand	Pos	Not performed	Not performed	Susp c/cavid		Neg		N	N	N	N	N	N	N	RHZ			Supervised	Not performed
2860	20_29	Female	8 to 11 years	Other	Cure	New Case	Pul	Pul	Diagnosis elucidation in hospitalization	Pos	Not performed	Not performed	Susp TB	Not performed	Neg		N	N	N	N	N	N	N	RHZ			Supervised	Not performed
2862	20_29	Female		Other	Cure	New Case	Pul	Pul	Urgency / emergency	Pos			Susp TB		Neg		N	N	N	N	N	N	N	RHZ
2863	30_39	Male	8 to 11 years	Unemployed	Cure	New Case	Pul	Pul	Outpatient Demand	Pos		Not performed	Susp TB		Neg		N	N	N	N	N	N	N	OUTROS			Supervised
2877	40_49	Male	4 to 7 years	Unemployed	Cure	New Case	Pul	P+E	Diagnosis elucidation in hospitalization	Pos	Not performed		Susp TB	Not performed	Neg		N	N	S	N	N	N	N	RHZ	Others	Intolerance/Toxicity	Supervised	Not performed
2880	30_39	Male	4 to 7 years	Retiree	Abandonment	New Case	Pul	Pul	Urgency / emergency	Pos		Not performed	Susp c/cavid		Neg		N	N	N	N	N	N	N	RHZ			Supervised
2881	Maior de 80 anos	Male	1 to 3 years	Retiree	Cure	New Case	Pul	Pul	Urgency / emergency	Pos	Not performed	Neg	Susp TB	Not performed	Neg		N	N	N	N	N	N	N	RHZ			Supervised	Not performed
2890	40_49	Male	4 to 7 years	Other	Cure	New Case	Pul	Pul	Urgency / emergency	Pos	Not performed	Not performed	Susp c/cavid		Neg		N	N	S	N	N	N	N	RHZ			Supervised	Not performed
2891	30_39	Male	4 to 7 years	Other	Cure	New Case	Pul	Pul	Outpatient Demand	Pos	Not performed	Not performed	Susp c/cavid		Neg		N	N	N	N	N	N	N	RHZ			Supervised	Not performed
2895	40_49	Male	4 to 7 years	Other	Cure	New Case	Pul	Pul	Outpatient Demand	Pos	Not performed	Not performed	Susp TB	Not performed	Neg		N	N	N	N	N	N	N	RHZ			Self-Administered	Not performed
2896	50_59	Male	4 to 7 years	Retiree	Cure	New Case	Pul	Pul	Outpatient Demand	Pos	Not performed	Not performed	Susp TB	Not performed	Neg		N	N	N	N	N	N	N	RHZ			Self-Administered	Not performed
2898	20_29	Male	8 to 11 years	Other	Cure	New Case	Pul	Pul	Urgency / emergency	Pos	Not performed	Not performed		Not performed	Not performed		N	N	N	N	N	N	N	RHZ			Supervised	Not performed
2900	15_19	Male	8 to 11 years	Other	Abandonment	New Case	Pul	Pul	Urgency / emergency	Pos	Not performed	Not performed	Susp TB	Not performed	Not performed		N	N	N	N	S	N	N	RHZ			Supervised	Not performed
2903	40_49	Male	8 to 11 years	Other	Cure	Recurrence	Pul	Pul	Outpatient Demand	Not performed	Not performed	Not performed	Susp TB	Not performed			N	S	N	N	N	N		OUTROS				Not performed
2909	30_39	Male	8 to 11 years	Other	Cure	New Case	Pul	Pul	Contact Investigation	Neg	Not performed	Not performed	Susp TB	Not performed	Neg		N	N	N	N	N	N	N	RHZ			Supervised	Not performed
2910	20_29	Male	8 to 11 years	Other	Cure	New Case	Pul	Pul	Diagnosis elucidation in hospitalization	Pos	Pos	Pos	Normal	Not performed	Neg		N	N	N	N	N	N		RHZ				Not performed	Sensitive
2911	60_69	Male	4 to 7 years	Other	Cure	New Case	Outras	Ext	Diagnosis elucidation in hospitalization	Not performed	Not performed	Not performed	Normal	Not performed	Neg		N	N	N	N	N	N	N	RHZ			Supervised	Not performed
2921	30_39	Female	1 to 3 years	Unemployed	Abandonment	New Case	Pul	Pul	Outpatient Demand	Pos			Susp TB		Neg		N	N	N	N	N	N		RHZ			Self-Administered
2925	20_29	Male		Other	Cure	New Case	Pul	Pul	Diagnosis elucidation in hospitalization	Pos			Susp TB		Neg		N	N	N	N	N	N	N	RHZ			Supervised
2926	50_59	Male	4 to 7 years	Other	Cure	New Case	Pul	Pul	Urgency / emergency	Pos	Not performed	Not performed	Susp TB	Not performed	Neg		N	N	N	N	N	N	N	RHZ			Supervised	Not performed
2930	20_29	Male	8 to 11 years	Other	Cure	New Case	Pul	Pul	Diagnosis elucidation in hospitalization	Neg	Not performed	Pos	Susp c/cavid	Not performed	Not performed		N	N	N	N	N	N	N	RHZ			Self-Administered	Not performed
2943	20_29	Male		Other	Cure	New Case	Pul	Pul	Diagnosis elucidation in hospitalization	Neg			Susp TB		Neg		N	N	N	N	N	N	N	RHZ
2946	50_59	Male	1 to 3 years	Unemployed	Abandonment	New Case	Pul	Pul	Urgency / emergency	Neg	Not performed	Not performed		Not performed	Neg		N	N	N	N	N	N		RHZ			Supervised
2947	20_29	Male	8 to 11 years	Other	Cure	New Case	Pleural	Ext	Diagnosis elucidation in hospitalization	Not performed	Not performed	Not performed	Susp TB	Not performed	Neg		N	N	N	N	N	N	N	RHZ			Supervised	Not performed
2952	20_29	Female	8 to 11 years	Other	Cure	New Case	Ganglionic Peripheral	Ext	Diagnosis elucidation in hospitalization						Not performed		N	N	N	N	N	N	N	RHZ			Supervised	Sugestivo TB
2957	15_19	Female	8 to 11 years	Other	Cure	New Case	Genital	Ext	Outpatient Demand				Normal		Neg		N	N	N	N	N	N	N	RHZ			Supervised
2965	20_29	Male		Other	Cure	Recurrence	Pul	Pul	Outpatient Demand	Pos	Not performed	Not performed	Susp TB	Not performed	Neg		N	N	N	N	S	N		RHZE			Supervised	Not performed
2968	20_29	Male	4 to 7 years	Other	Cure	New Case	Pul	Pul	Diagnosis elucidation in hospitalization	Neg			Susp TB		Neg		N	N	N	N	N	N	N	RHZ
2969	30_39	Male	1 to 3 years	Other	Cure	New Case	Pul	Pul	Outpatient Demand	Pos		Pos	Normal		Neg		N	N	N	N	N	N	N	RHZ			Self-Administered
2975	Maior de 80 anos	Male	4 to 7 years	Retiree	Cure	New Case	Pul	Pul	Diagnosis elucidation in hospitalization	Pos	Not performed	Pos	Susp TB		Neg		N	N	N	N	N	N	N	RHZ			Supervised	Not performed
2976	30_39	Male			Cure	New Case	Pul	Pul	Outpatient Demand	Pos			Susp TB		Not performed		N	N	N	N	N	N	N	RHZ			Supervised
2994	50_59	Male	4 to 7 years	Retiree	Cure	New Case	Pul	Pul	Outpatient Demand	Pos	Not performed	Neg	Not performed	Not performed	Neg		N	N	N	N	N	N	N	RHZ			Supervised	Not performed
2996	20_29	Male	8 to 11 years	Other	Abandonment	New Case	Pul	Pul	Outpatient Demand	Pos	Not performed	Not performed	Susp TB	Not performed	Neg		N	N	N	N	N	N	N	RHZ			Supervised	Not performed
3002	30_39	Female	4 to 7 years	Housewife	Cure	New Case	Pul	Pul	Outpatient Demand	Pos	Not performed	Not performed	Normal	Not performed	Neg		N	N	N	N	N	N	N	RHZ			Supervised	Not performed
3005	40_49	Male	4 to 7 years		Cure	New Case	Pul	Pul	Active Search in Institution	Pos		Not performed	Susp TB				N	N	N	N	N	N	N	RHZ			Supervised	Not performed
3020	60_69	Male	4 to 7 years	Unemployed	Cure	New Case	Pul	Pul	Diagnosis elucidation in hospitalization	Neg	Not performed	Not performed	Susp TB	Not performed	Neg		N	N	S	N	N	N	N	RHZ			Supervised	Not performed
3023	30_39	Female	4 to 7 years	Housewife	Abandonment	New Case	Pul	Pul	Urgency / emergency	Pos	Not performed	Not performed	Susp TB	Not performed	Pos		S	N	N	N	N	N	N	RHZ			Supervised	Not performed
3028	15_19	Male	4 to 7 years	Other	Cure	New Case	Pul	Pul	Outpatient Demand	Neg	Not performed	Not performed	Susp c/cavid	Not performed	Neg		N	N	N	N	N	N	N	RHZ			Supervised	Not performed
3042	40_49	Male	1 to 3 years	Other	Abandonment	Retr Aband	Pul	Pul	Urgency / emergency	Pos	Not performed	Not performed	Susp TB	Not performed	Neg		N	N	S	N	N	N	N	RHZ			Self-Administered	Not performed
3045	30_39	Male	8 to 11 years	Other	Cure	New Case	Pul	Pul	Outpatient Demand	Pos	Not performed	Not performed	Susp c/cavid	Not performed	Neg		N	N	N	N	N	N	N	RHZ			Self-Administered	Not performed
3047	50_59	Female	4 to 7 years	Housewife	Cure	New Case	Pleural	Ext	Outpatient Demand	Not performed	Neg	Not performed	Susp TB	Not performed	Neg		N	N	N	N	N	N	N	RHZ			Self-Administered	Sugestivo TB
3049	40_49	Female	1 to 3 years	Other	Cure	New Case	Pleural	Ext	Diagnosis elucidation in hospitalization	Neg	Neg	Not performed	Susp TB	Not performed	Neg		N	N	N	N	N	N	N	OUTROS			Self-Administered	Sugestivo TB
3051	15_19	Male	8 to 11 years	Unemployed	Cure	New Case	Pleural	Ext	Urgency / emergency	Not performed	Neg	Not performed	Susp TB	Not performed	Neg		N	N	N	N	N	N	N	RHZ			Supervised	Not performed
3052	30_39	Male	8 to 11 years	Unemployed	Cure	New Case	Pul	Pul	Outpatient Demand	Pos	Not performed	Not performed	Susp c/cavid	Not performed	Neg		N	N	N	N	N	N	N	RHZ			Self-Administered	Not performed
3054	40_49	Male	4 to 7 years	Other	Cure	New Case	Pul	Pul	Urgency / emergency	Pos	Not performed	Neg	Susp TB	Not performed	Neg		N	N	N	S	N	N	N	RHZ			Supervised
3056	40_49	Male	4 to 7 years	Unemployed	Cure	New Case	Pul	Pul	Urgency / emergency	Pos	Not performed	Not performed	Susp c/cavid	Not performed	Neg		N	S	N	N	N	N	N	RHZ			Self-Administered	Not performed
3060	30_39	Male	8 to 11 years	Other	Cure	New Case	Pul	Pul	Outpatient Demand	Pos	Not performed	Not performed	Susp c/cavid	Not performed	Neg		N	N	N	N	N	N	N	RHZ			Self-Administered	Not performed
3064	30_39	Female	4 to 7 years	Other	Cure	New Case	Pul	Pul	Outpatient Demand	Pos	Not performed	Not performed	Susp TB		Neg		N	N	N	N	N	N	N	RHZ			Supervised	Not performed
3065	20_29	Female	4 to 7 years	Housewife	Cure	New Case	Pul	Pul	Contact Investigation	Pos	Not performed	Pos	Susp TB	Not performed	Neg		N	N	N	N	N	N	N	RHZ			Supervised	Not performed
3068	30_39	Male	4 to 7 years		Cure	New Case	Pul	Pul	Outpatient Demand	Pos	Not performed	Pos	Susp TB	Not performed	Neg		N	N	S	N	N	N	N	RHZ			Supervised	Not performed
3076	30_39	Female	1 to 3 years	Unemployed	Abandonment	New Case	Pul	Pul	Diagnosis elucidation in hospitalization	Pos	Not performed	Not performed	Susp c/cavid	Not performed	Neg		N	N	N	N	N	N	N	RHZ			Self-Administered	Not performed
3077	30_39	Male	8 to 11 years	Other	Abandonment	New Case	Pul	Pul	Urgency / emergency	Pos	Not performed	Not performed	Susp TB	Not performed	Neg		N	N	S	N	N	N	N	RHZ			Self-Administered	Not performed
3080	15_19	Male		Other	Cure	New Case	Pul	Pul	Outpatient Demand	Not performed		Not performed	Susp TB		Neg		N	N	N	N	N	N	N	RHZE
3086	40_49	Male	4 to 7 years	Other	Cure	New Case	Pul	Pul	Outpatient Demand	Neg	Not performed	Not performed	Not performed	Not performed	Pos		S	N	N	N	N	N	N	RHZ			Supervised	Not performed
3090	50_59	Male	8 to 11 years	Other	Cure	New Case	Pul	Pul	Outpatient Demand	Pos		Not performed	Not performed		Neg		N	N	N	N	N	N	N	RHZ			Supervised	Not performed
3118	30_39	Female	8 to 11 years	Other	Cure	New Case	Pul	Pul	Outpatient Demand	Pos	Not performed	Not performed	Susp TB	Not performed	Neg		N	N	N	N	N	N	N	RHZ				Not performed
3125	20_29	Female	8 to 11 years	Other	Abandonment	New Case	Pul	Pul	Outpatient Demand	Pos	Not performed	Pos	Susp TB	Not performed	Neg		N	N	N	N	N	N	N	RHZ			Self-Administered	Not performed
3127	40_49	Male	8 to 11 years	Other	Cure	New Case	Pleural	Ext	Diagnosis elucidation in hospitalization	Neg	Pos		Susp TB		Neg		N	N	N	N	N	N	N	RHZ			Self-Administered
3134	40_49	Male	4 to 7 years	Other	Cure	New Case	Pul	Pul	Outpatient Demand	Pos	Not performed	Not performed	Susp TB	Not performed	Not performed		N	N	N	N	N	N	N	RHZ				Not performed
3136	30_39	Male	4 to 7 years	Unemployed	Cure	New Case	Pul	Pul	Active Search in Institution	Pos	Not performed	Pos	Susp TB		Neg		N	N	S	N	S	N	N	RHZ			Supervised	Not performed
3138	30_39	Male	Nenhuma	Other	Cure	Retr Aband	Pul	Pul	Diagnosis elucidation in hospitalization	Pos	Not performed	Neg	Susp c/cavid		Neg		N	N	N	N	S	N	N	RHZ			Supervised	Not performed
3146	40_49	Male			Cure	New Case	Pul	Pul		Pos			Susp TB		Not performed		N	N	N	N	N	N	N	RHZE			Self-Administered
3156	30_39	Female	12 to 14 years	Other	Cure	New Case	Pul	Pul	Outpatient Demand	Pos		Pos	Susp c/cavid		Neg		N	N	N	N	N	N		RHZ			Self-Administered		Sensitive
3171	40_49	Male	1 to 3 years	Unemployed	Cure	New Case	Pleural	Ext	Outpatient Demand	Neg	Not performed	Not performed	Susp TB	Not performed	Neg		N	N	N	N	N	N	N	RHZ			Supervised
3181	20_29	Female			Cure	New Case	Pul	Pul	Urgency / emergency	Pos		Pos	Susp TB		Pos		S	N	N	N	N	N	N	RHZ			Supervised
3182	30_39	Male	8 to 11 years	Other	Cure	New Case	Oftalmica	Ext	Outpatient Demand	Not performed	Not performed	Not performed	Normal	Not performed	Neg		N	N	N	N	N	N	N	RHZ			Supervised	Not performed
3183	50_59	Male	1 to 3 years	Unemployed	Cure	New Case	Pul	Pul	Outpatient Demand	Pos	Not performed	Not performed	Susp c/cavid	Not performed	Neg		N	S	N	N	N	N	N	RHZ			Supervised	Not performed
3191	50_59	Male	8 to 11 years	Other	Cure	New Case	Pul	Pul	Contact Investigation	Pos	Not performed	Not performed	Susp TB		Neg		N	N	N	N	N	N	N	RHZ			Supervised	Not performed
3196	40_49	Male	8 to 11 years	Other	Abandonment	New Case	Pul	Pul	Urgency / emergency	Neg	Neg	Pos	Susp TB	Not performed	Pos		S	N	S	N	N	N	N	RHZE			Supervised	Not performed
3197	50_59	Male	1 to 3 years	Other	Cure	New Case	Pul	Pul	Urgency / emergency	Pos	Not performed	Not performed	Susp TB	Not performed	Neg		N	N	N	S	N	N	N	RHZ			Self-Administered	Not performed
3199	15_19	Male	8 to 11 years	Unemployed	Cure	New Case	Pul	Pul	Outpatient Demand	Pos	Not performed	Not performed	Susp TB	Not performed	Neg		N	N	N	N	N	N	N	RHZ			Supervised	Not performed
3204	60_69	Female	4 to 7 years	Retiree	Cure	New Case	Pul	Pul	Diagnosis elucidation in hospitalization	Pos		Neg	Susp TB		Not performed		N	N	S	S	N	N	N	RHZ			Self-Administered
3207	15_19	Female	4 to 7 years	Housewife	Cure	New Case	Pul	Pul	Urgency / emergency	Pos	Not performed	Not performed	Susp TB	Not performed	Neg		N	N	N	N	N	N	N	RHZ			Supervised	Not performed
3208	Maior de 80 anos	Female	4 to 7 years	Retiree	Cure	New Case	Pul	Pul	Outpatient Demand	Pos	Not performed	Not performed	Susp c/cavid	Not performed	Neg		N	N	N	N	N	N	N	RHZ			Supervised	Not performed
3221	20_29	Male	8 to 11 years	Other	Abandonment	New Case	Pul	Pul	Urgency / emergency	Pos	Not performed	Not performed	Susp c/cavid	Not performed	Not performed		N	N	N	N	N	N	N	RHZ			Self-Administered	Not performed
3225	50_59	Female	4 to 7 years	Housewife	Cure	New Case	Pleural	Ext	Diagnosis elucidation in hospitalization	Neg	Not performed	Neg	Susp TB	Not performed	Neg		N	N	N	N	N	N	N	OUTROS	OUTROS		Supervised	Sugestivo TB
3228	30_39	Male	4 to 7 years	Other	Cure	New Case	Pul	P+E	Diagnosis elucidation in hospitalization	Neg	Pos	Pos	Not performed	Not performed	Pos		S	N	N	N	N	N	N	RHZ			Self-Administered		Sensitive
3231	40_49	Male	4 to 7 years	Other	Cure	New Case	Multiplos Orgaos	Dissem	Outpatient Demand	Neg	Neg	Not performed	Susp TB		Neg		N	N	S	N	N	N	N	RHZ				BAAR pos
3232	30_39	Male	8 to 11 years	Other	Cure	New Case	Pleural	Ext	Diagnosis elucidation in hospitalization	Not performed	Not performed	Not performed	Susp TB	Not performed	Pos		S	N	N	N	N	N	N	RHZE			Self-Administered	Not performed
3235	60_69	Female	4 to 7 years	Other	Cure	New Case	Meningea	Ext	Urgency / emergency	Not performed	Neg	Not performed		Not performed	Neg		N	N	N	N	N	N	N	RHZ			Self-Administered	Not performed
3239	20_29	Female	4 to 7 years	Housewife	Cure	New Case	Pul	Pul	Outpatient Demand	Pos	Not performed	Not performed	Susp TB	Not performed	Neg		N	N	N	N	N	N	N	RHZ			Supervised	Not performed
3244	20_29	Female	4 to 7 years	Housewife	Cure	New Case	Pul	Pul	Urgency / emergency	Pos	Not performed	Pos	Susp TB	Not performed	Neg		N	N	N	N	N	N	N	RHZ			Supervised	Not performed
3248	60_69	Female	8 to 11 years	Housewife	Cure	New Case	Pul	Pul	Outpatient Demand	Not performed	Not performed	Not performed	Not performed	Not performed	Neg		N	N	N	N	N	N	N	RHZ	OUTROS	Intolerance/Toxicity	Self-Administered	Sugestivo TB
3249	15_19	Male	8 to 11 years	Other	Cure	New Case	Pul	Pul	Urgency / emergency	Pos	Not performed		Susp TB	Not performed	Neg		N	N	N	N	N	N	N	RHZ			Supervised	Not performed
3250	40_49	Male	4 to 7 years	Retiree	Cure	New Case	Pul	Pul	Urgency / emergency	Not performed	Not performed		Not performed	Not performed	Neg		N	N	N	N	N	N	N	RHZ			Supervised
3252	30_39	Female	4 to 7 years	Other	Cure	New Case	Pul	Pul	Outpatient Demand	Pos	Not performed	Not performed	Susp TB	Not performed	Neg		N	N	N	N	N	N	N	RHZ			Supervised	Not performed
3255	20_29	Male	4 to 7 years	Unemployed	Abandonment	New Case	Pul	P+E	Urgency / emergency	Pos		Pos	Susp c/cavid		Neg		N	N	N	N	N	N	N	RHZ			Self-Administered
3257	40_49	Male	1 to 3 years	Other	Cure	New Case	Pul	Pul	Outpatient Demand	Pos		Pos	Susp c/cavid		Neg		N	N	N	N	N	N	N	RHZ			Self-Administered
3264	20_29	Male	8 to 11 years		Cure	New Case	Pul	Pul	Outpatient Demand	Not performed	Not performed	Neg	Susp TB	Not performed	Not performed		N	N	N	N	N	N	N	RHZ				Not performed
3265	50_59	Male	1 to 3 years	Unemployed	Cure	New Case	Pul	Pul	Urgency / emergency	Pos	Not performed	Not performed	Susp TB	Not performed	Neg		N	N	N	N	N	N	N	RHZ			Supervised	Not performed
3281	50_59	Male	4 to 7 years	Other	Cure	Retr Aband	Pul	Pul	Outpatient Demand	Pos	Not performed	Pos	Normal	Not performed	Neg		N	N	N	N	N	N	Penal Institute	RHZ			Supervised	Not performed
3300	70_79	Male	1 to 3 years	Retiree	Cure	New Case	Pleural	Ext	Diagnosis elucidation in hospitalization	Not performed	Not performed	Not performed	Susp TB	Not performed	Neg		N	N	N	N	N	N	N	RHZ			Supervised	Not performed
3302	20_29	Male	8 to 11 years	Other	Cure	New Case	Pul	Pul	Outpatient Demand	Pos	Not performed	Pos	Susp c/cavid		Neg		N	N	N	N	N	N	N	RHZ			Supervised	Not performed	TB MR
3304	30_39	Male	1 to 3 years	Other	Abandonment	New Case	Pul	Pul	Outpatient Demand	Pos		Pos	Susp c/cavid		Neg		N	N	S	N	N	N	N	OUTROS
3309	10_14	Female	8 to 11 years	Other	Cure	New Case	Pul	Pul	Contact Investigation	Pos	Not performed	Not performed	Susp TB	Not performed	Neg		N	N	N	N	N	N	N	RHZ			Self-Administered	Not performed
3320	40_49	Male	8 to 11 years	Unemployed	Cure	New Case	Pul	Pul	Outpatient Demand	Pos	Not performed	Not performed	Susp TB	Not performed	Neg		N	N	N	N	N	N	N	RHZ			Supervised	Not performed
3322	60_69	Male	8 to 11 years	Other	Cure	New Case	Pul	Pul	Outpatient Demand				Susp TB				N	N	N	N	N	N	N	RHZ			Self-Administered
3324	30_39	Male	8 to 11 years		Cure	New Case	Pul	Pul	Outpatient Demand	Pos		Not performed	Susp TB		And		N	N	N	N	N	N	N	RHZ				Not performed
3327	30_39	Male	4 to 7 years	Other	Cure	New Case	Pul	Pul	Contact Investigation	Pos			Susp TB		Pos		S	N	N	N	N	N	N	RHZ			Self-Administered
3335	40_49	Male	4 to 7 years	Other	Cure	New Case	Miliar	Ext	Outpatient Demand	Neg	Not performed	Pos	Susp TB	Not performed	Neg		N	N	N	N	N	N	N	RHZ			Self-Administered	Not performed
3338	60_69	Male	4 to 7 years	Other	Cure	New Case	Pul	Pul	Outpatient Demand	Pos	Not performed	Pos	Susp TB	Not performed	Neg		N	S	N	N	N	N	N	RHZ			Supervised	Not performed
3343	30_39	Female	4 to 7 years	Healthcare professional	Cure	New Case	Pul	Pul	Diagnosis elucidation in hospitalization	Pos	Not performed	Not performed	Susp c/cavid	Not performed	Pos		S	S	S	N	N	N	N	RHZ			Supervised	BAAR pos
3357	30_39	Male	8 to 11 years	Other	Cure	New Case	Pul	Pul	Outpatient Demand	Pos	Not performed	Not performed	Susp TB	Not performed	Neg		N	N	N	N	N	N	N	RHZ			Supervised	Not performed
3360	60_69	Male	8 to 11 years	Other	Cure	New Case	Pul	Pul	Urgency / emergency	Pos		Not performed	Susp TB		Neg		N	N	S	N	N	N	N	RHZ			Supervised	Not performed
3372	20_29	Female	8 to 11 years	Other	Cure	New Case	Pul	Pul	Outpatient Demand	Pos	Not performed	Not performed	Susp TB		Neg		N	N	N	N	N	N	N	RHZ			Supervised	Not performed
3375	60_69	Female	4 to 7 years		Cure	New Case	Pul	Pul	Urgency / emergency	Neg	Not performed	Not performed	Susp TB	Not performed	Neg		N	N	N	N	N	N		RHZ			Self-Administered	Not performed
3391	30_39	Male	4 to 7 years	Other	Cure	New Case	Pul	Pul		Not performed	Not performed	Pos	Susp c/cavid	Not performed	Neg		N	N	N	N	N	N	N	RHZ			Supervised	Not performed
3402	50_59	Female	1 to 3 years	Housewife	Cure	New Case	Pul	Pul	Outpatient Demand	Pos	Not performed	Not performed	Susp TB	Not performed	Neg		N	N	N	N	N	N	N	RHZ			Supervised	Not performed
3405	05_09	Male	1 to 3 years	Other	Abandonment	New Case	Pul	Pul	Outpatient Demand	Not performed	Not performed	Not performed	Susp TB	Not performed	Not performed		N	N	N	N	N	N	N	RHZ			Supervised	Not performed
3406	40_49	Male	8 to 11 years	Other	Cure	New Case	Pul	Pul	Outpatient Demand	Pos	Not performed	Not performed	Susp TB	Not performed	Not performed		N	N	N	N	N	N	N	RHZ			Supervised	Not performed
3438	40_49	Male	1 to 3 years	Other	Cure	New Case	Pul	Pul	Diagnosis elucidation in hospitalization	Pos	Not performed	Not performed	Outra Patologia		Neg		N	N	N	N	N	N	N	RHZ
3449	50_59	Male	4 to 7 years	Other	Cure	New Case	Pul	Pul	Outpatient Demand	Pos	Not performed	Not performed	Susp c/cavid	Not performed	Neg		N	S	N	N	N	N	N	RHZ			Self-Administered	Not performed
3457	40_49	Male	8 to 11 years	Other	Cure	New Case	Ossea	Ext	Outpatient Demand	Not performed	Pos	Neg	Not performed	Not performed	Neg		N	N	N	N	N	N	N	RHZ			Self-Administered	Sugestivo TB
3459	15_19	Male	8 to 11 years	Other	Cure	New Case	Pul	Pul	Outpatient Demand	Pos	Not performed	Not performed	Susp TB	Not performed	Neg		N	N	N	N	N	N	N	RHZ			Supervised	Not performed
3460	50_59	Male	4 to 7 years	Unemployed	Cure	Retr Aband	Pul	Pul	Urgency / emergency	Pos	Not performed	Not performed	Outra Patologia	Not performed	Neg		N	N	S	N	N	N		RHZ			Self-Administered	Not performed
3478	40_49	Male	1 to 3 years	Unemployed	Cure	New Case	Pul	Pul	Outpatient Demand	Pos	Not performed	Pos	Susp TB	Not performed	Neg		N	N	S	N	N	N	N	RHZ			Supervised	Not performed
3490	15_19	Female	4 to 7 years	Other	Cure	New Case	Pul	Pul	Outpatient Demand	Pos	Not performed	Not performed	Susp TB	Not performed	Not performed		N	N	N	N	N	N	N	RHZ			Supervised	Not performed
3492	60_69	Male	1 to 3 years	Retiree	Cure	New Case	Pul	Pul	Outpatient Demand	Pos	Not performed	Pos	Susp TB	Not performed	Neg		N	S	N	N	N	N	N	RHZ	RHZE	Another motive	Supervised	Not performed	Sensitive
3496	40_49	Male	4 to 7 years	Other	Cure	New Case	Pul	Pul	Outpatient Demand	Pos	Not performed	Not performed	Susp c/cavid	Not performed	Neg		N	N	N	N	N	N	N	RHZ			Supervised	Not performed
3502	20_29	Male	8 to 11 years	Other	Cure	New Case	Meningea	Ext	Urgency / emergency	Pos	Not performed	Not performed	Susp c/cavid	Not performed	Neg		N	N	N	N	N	N	N	RHZ			Supervised	Not performed
3513	20_29	Male		Unemployed	Abandonment	New Case	Pul	Pul	Contact Investigation	Pos	Not performed	And	Susp TB	Not performed	Neg		N	N	S	N	N	N		RHZ			Supervised	Not performed
3519	15_19	Female	8 to 11 years	Housewife	Cure	New Case	Pul	Pul	Outpatient Demand	Pos	Not performed	Not performed	Susp TB		Neg		N	N	N	N	N	N	N	RHZ			Supervised	Not performed
3536	40_49	Male	1 to 3 years	Other	Cure	New Case	Pul	Pul	Urgency / emergency	Pos	Not performed	Pos	Susp TB	Not performed	Neg		N	N	N	N	N	N	N	RHZ			Self-Administered	Not performed
3537	30_39	Female	8 to 11 years	Housewife	Cure	New Case	Pleural	Ext	Urgency / emergency	Not performed	Not performed	Not performed	Susp TB	Not performed	Neg		N	N	N	N	N	N	N	RHZ			Supervised	Not performed
3553	40_49	Male	4 to 7 years	Other	Cure	New Case	Pul	Pul	Contact Investigation	Pos		Not performed	Susp TB		Neg		N	N	S	N	N	N		RHZ			Self-Administered	Not performed
3559	50_59	Male	8 to 11 years	Other	Cure	New Case	Multiplos Orgaos	Dissem	Diagnosis elucidation in hospitalization	Neg	Neg	Neg	Outra Patologia	Not performed	Neg		N	N	N	N	N	N	N	RHZ			Supervised
3560	40_49	Male	8 to 11 years	Other	Cure	New Case	Pul	Pul	Urgency / emergency	Pos	Not performed	Pos	Susp TB	Not performed	Neg		N	N	N	N	N	N	N	RHZ			Self-Administered	Not performed
3562	60_69	Male	4 to 7 years	Unemployed	Abandonment	New Case	Pul	Pul	Urgency / emergency	Neg	Neg	Neg			Neg		N	N	N	N	N	N	N	RHZ
3580	30_39	Male	4 to 7 years	Other	Cure	New Case	Pul	Pul	Outpatient Demand	Pos	Not performed	Not performed	Susp TB	Not performed	Not performed		N	N	N	N	N	N	N	RHZ			Supervised	Not performed
3581	20_29	Female	8 to 11 years	Other	Cure	New Case	Ganglionic Peripheral	Ext	Outpatient Demand	Not performed	Not performed	Not performed	Normal	Not performed	Pos		S	N	N	N	N	N	N	RHZ			Self-Administered	BAAR pos
3582	50_59	Male	1 to 3 years	Other	Cure	New Case	Pul	Pul	Outpatient Demand	Neg	Not performed	Neg	Susp c/cavid	Not performed	Neg		N	N	S	N	N	N	N	RHZE			Supervised	Not performed
3591	50_59	Male	4 to 7 years	Other	Cure	New Case	Pul	Pul	Urgency / emergency	Pos	Not performed	Not performed	Not performed	Not performed	Not performed		N	N	N	N	N	N	N	RHZ			Self-Administered	Not performed
3594	20_29	Male	1 to 3 years	Unemployed	Cure	New Case	Pul	Pul	Outpatient Demand	Pos	Not performed	Pos	Susp TB	Not performed	Neg		N	N	S	N	N	N	N	RHZ				Not performed	Sensitive
3601	10_14	Female	4 to 7 years	Other	Cure	New Case	Pul	Pul	Diagnosis elucidation in hospitalization	Neg	Not performed	Not performed	Susp TB	Not performed	Pos		S	N	N	N	N	N	N	RHZ			Self-Administered	Not performed
3607	30_39	Female	8 to 11 years	Unemployed	Cure	New Case	Pul	Pul	Outpatient Demand	Pos	Not performed	Not performed	Susp c/cavid	Not performed	Neg		N	N	N	N	N	N	N	RHZ			Supervised	Not performed
3633	40_49	Male	4 to 7 years	Other	Cure	New Case	Pul	Pul	Outpatient Demand	Pos	Not performed	Not performed	Susp c/cavid	Not performed	Neg		N	N	S	N	N	N	N	RHZ			Supervised	Not performed
3646	05_09	Female		Other	Cure	New Case	Pul	Pul	Contact Investigation	Neg	Neg	Neg	Susp TB		Not performed		N	N	N	N	N	N		RHZ			Self-Administered
3657	20_29	Female	8 to 11 years	Housewife	Cure	New Case	Pul	Pul	Diagnosis elucidation in hospitalization	Pos			Normal		Neg		N	N	N	N	N	N	N	RHZ
3663	20_29	Female	4 to 7 years	Housewife	Cure	New Case	Pul	Pul	Outpatient Demand	Pos	Not performed	Pos	Not performed	Not performed	Neg		N	N	N	N	N	N	N	RHZ			Supervised	Not performed
3670	40_49	Male		Other	Cure	New Case	Pul	Pul	Outpatient Demand	Pos	Not performed	Pos	Susp c/cavid	Not performed	Neg		N	N	N	N	N	N	N	RHZ			Supervised	Not performed
3671	60_69	Male	1 to 3 years	Other	Cure	New Case	Pul	Pul	Outpatient Demand	Neg	Not performed	Pos	Susp c/cavid	Not performed	Neg		N	N	S	N	N	N	N	RHZ			Self-Administered	Not performed
3676	30_39	Female	8 to 11 years	Other	Cure	New Case	Pul	Pul	Urgency / emergency	Pos	Not performed	Neg	Not performed	Not performed	Neg		N	N	N	N	N	N	N	RHZ			Supervised	Not performed
3684	40_49	Male	4 to 7 years	Unemployed	Cure	New Case	Pul	Pul	Diagnosis elucidation in hospitalization	Not performed	Not performed	Not performed	Susp TB	Not performed	Neg		N	N	N	N	N	N	N	RHZ			Self-Administered	Not performed
3686	20_29	Male	8 to 11 years	Other	Cure	New Case	Pul	Pul	Urgency / emergency	Pos	Not performed	Not performed	Susp TB	Not performed	Neg		N	N	N	N	N	N	N	RHZ			Supervised	Not performed
3702	60_69	Male	4 to 7 years	Healthcare professional	Cure	Recurrence	Pul	Pul	Diagnosis elucidation in hospitalization	Neg	Pos	Neg	Susp TB	Not performed	Neg		N	N	S	N	N	N	N	RHZE			Self-Administered	Not performed
3704	50_59	Female	1 to 3 years	Housewife	Cure	New Case	Pul	Pul	Outpatient Demand	Neg	Not performed	Not performed	Susp c/cavid		Not performed		N	N	N	N	N	N	N	RHZ			Supervised	Not performed
3708	40_49	Female	1 to 3 years	Other	Cure	New Case	Pul	Pul	Outpatient Demand	Pos	Not performed	Not performed	Susp TB	Not performed	Neg		N	N	N	N	N	N	N	RHZ			Supervised	Not performed
3710	20_29	Female	8 to 11 years		Cure	New Case	Pul	Pul	Outpatient Demand	Not performed	Not performed	Not performed	Susp TB	Not performed	Neg		N	N	N	N	N	N	N	RHZ			Self-Administered	Not performed
3712	40_49	Female	1 to 3 years	Housewife	Cure	New Case	Pul	Pul	Urgency / emergency	Pos	Not performed	Not performed	Susp TB	Not performed	Neg		N	N	N	N	N	N	N	RHZ			Supervised	Not performed
3713	15_19	Female	4 to 7 years	Other	Cure	New Case	Pleural	Ext	Diagnosis elucidation in hospitalization	Not performed	Not performed	Not performed	Not performed		Neg		N	N	N	N	N	N	N	RHZ			Supervised	Sugestivo TB
3719	10_14	Female	4 to 7 years	Other	Cure	New Case	Pul	Pul	Diagnosis elucidation in hospitalization	Pos	Not performed	Not performed	Susp TB	Not performed	Neg		N	N	N	N	N	N	N	RHZ				Not performed
3721	40_49	Male	8 to 11 years	Other	Cure	New Case	Pul	Pul	Outpatient Demand	Pos		Neg	Susp TB		Neg		N	N	N	N	N	N	N	RHZ			Supervised
3728	10_14	Male	8 to 11 years	Other	Cure	New Case	Pul	Pul	Urgency / emergency	Pos	Not performed	Neg	Susp TB	Not performed	Neg		N	N	N	N	N	N	N	RHZ			Supervised	Not performed
3734	30_39	Female	4 to 7 years	Unemployed	Cure	New Case	Pul	Pul	Urgency / emergency	Pos	Not performed	Not performed	Susp c/cavid	Not performed	Neg		N	N	N	N	N	N	N	RHZ			Supervised	Not performed
3736	20_29	Male	8 to 11 years	Other	Cure	New Case	Pul	Pul	Outpatient Demand	Pos	Not performed	Not performed	Susp TB	Not performed	Neg		N	N	N	N	N	N	N	RHZ			Supervised	Not performed
3738	20_29	Female	1 to 3 years	Healthcare professional	Cure	New Case	Pul	Pul	Outpatient Demand	Pos	Not performed	Not performed	Susp TB	Not performed	Neg		N	N	N	N	N	N	N	RHZ			Supervised	Not performed
3741	30_39	Female	8 to 11 years	Housewife	Cure	New Case	Pul	Pul	Urgency / emergency	Pos	Not performed	Neg	Susp TB	Not performed	Neg		N	N	N	N	N	N	N	RHZ			Supervised	Not performed	Sensitive
3749	40_49	Male	4 to 7 years		Cure	New Case	Meningea	Ext	Diagnosis elucidation in hospitalization						Pos		S	N	S	N	N	N	N	RHZ			Supervised
3751	50_59	Male	Nenhuma	Other	Cure	New Case	Pul	Pul	Contact Investigation	Neg	Not performed	Pos	Normal	Not performed	Neg		N	N	N	N	N	N		RHZ			Supervised	Not performed
3755	20_29	Male	4 to 7 years	Unemployed	Cure	New Case	Pul	Pul	Outpatient Demand	Pos	Not performed	Not performed	Susp c/cavid	Not performed	Pos		S	N	N	N	N	N	N	RHZ			Supervised	Not performed
3757	40_49	Female	1 to 3 years	Other	Cure	New Case	Pul	Pul	Active Search in the Community	Pos			Susp TB		Neg		N	N	N	N	N	N	N	RHZ			Self-Administered
3759	15_19	Male	4 to 7 years	Other	Cure	New Case	Pul	Pul	Outpatient Demand	Pos		Not performed	Susp TB		Neg		N	N	N	N	N	N	N	RHZ			Supervised	Not performed
3762	10_14	Male	4 to 7 years	Other	Cure	New Case	Pul	Pul	Outpatient Demand	Pos		Not performed	Susp TB		Neg		N	N	N	N	N	N	N	RHZ			Supervised	Not performed
3768	20_29	Female	4 to 7 years	Housewife	Cure	New Case	Pul	Pul	Outpatient Demand	Pos	Not performed	Neg	Susp TB	Not performed	Neg		N	N	N	N	N	N	N	RHZ			Supervised	Not performed
3773	30_39	Male	4 to 7 years	Unemployed	Cure	New Case	Pul	Pul	Outpatient Demand	Pos	Not performed	Not performed	Susp TB	Not performed	Neg		N	N	N	N	N	N	N	RHZ			Supervised	Not performed
3780	20_29	Male	4 to 7 years	Unemployed	Abandonment	New Case	Pul	Pul	Outpatient Demand	Pos	Not performed	Not performed	Not performed	Not performed	Neg		N	N	N	N	N	N	N	RHZ			Supervised	Not performed
3787	40_49	Female	4 to 7 years	Housewife	Cure	New Case	Pul	Pul	Outpatient Demand	Pos	Not performed	Neg	Susp TB	Not performed	Neg		N	N	N	N	N	N	N	RHZ			Supervised	Not performed
3792	50_59	Male	8 to 11 years	Other	Cure	New Case	Pul	Pul	Outpatient Demand	Pos	Not performed	Not performed	Not performed	Not performed	Neg		N	N	S	N	N	N	N	RHZ			Supervised	Not performed
3803	15_19	Female	8 to 11 years		Cure	New Case	Pul	Pul	Diagnosis elucidation in hospitalization	Pos	Not performed	Not performed	Susp c/cavid	Not performed	Neg		N	N	N	N	N	N	N	RHZ			Supervised	Not performed
3811	20_29	Male	8 to 11 years	Other	Cure	New Case	Pul	Pul	Outpatient Demand	Pos	Not performed	Not performed	Susp TB	Not performed	Not performed		N	N	N	N	N	N	N	RHZ			Supervised	Not performed
3817	20_29	Male	8 to 11 years	Other	Cure	New Case	Pul	Pul	Urgency / emergency	Pos	Not performed	Pos	Susp TB	Not performed	Neg		N	N	N	N	N	N	N	RHZ			Supervised	Not performed
3818	30_39	Male	4 to 7 years	Other	Cure	New Case	Pul	Pul	Urgency / emergency	Pos	Not performed	Pos	Susp TB	Not performed	Neg		N	N	S	N	N	N	N	RHZ			Supervised	Not performed
3821	01_04	Male	Nenhuma	Other	Cure	New Case	Pul	Pul	Outpatient Demand	Not performed	Not performed	Not performed	Susp TB	Not performed	Neg		N	N	N	N	N	N		RHZ			Self-Administered	Not performed
3824	20_29	Female	4 to 7 years	Housewife	Cure	New Case	Pul	Pul	Diagnosis elucidation in hospitalization	Pos	Not performed	Not performed	Susp TB	Not performed	Neg		N	N	N	N	N	N	N	RHZ			Self-Administered	Not performed
3830	15_19	Male	8 to 11 years	Other	Abandonment	New Case	Pul	Pul	Outpatient Demand	Neg	Not performed	Neg	Susp TB	Not performed	Neg		N	N	N	N	N	N	N	RHZ			Self-Administered	Not performed
3834	20_29	Male	8 to 11 years	Other	Cure	New Case	Pul	Pul	Outpatient Demand	Pos	Not performed	Not performed	Susp TB	Not performed	Neg		N	N	N	N	N	N	N	RHZ			Supervised	Not performed
3836	Menor de 1 ano	Male	8 to 11 years	Unemployed	Cure	New Case	Pul	Pul	Outpatient Demand	Pos	Not performed	Pos	Susp c/cavid	Not performed	Neg		N	N	N	N	N	N	N	RHZ			Supervised	Not performed
3864	20_29	Male			Cure	New Case	Pul	Pul	Urgency / emergency	Pos			Susp c/cavid				N	N	N	N	N	N		RHZ
3865	40_49	Female	8 to 11 years	Housewife	Cure	New Case	Pul	Pul	Urgency / emergency	Pos	Not performed	Pos	Susp TB	Not performed	Neg		N	N	N	N	N	N	N	RHZE			Self-Administered	Not performed	Sensitive
3882	50_59	Male	4 to 7 years	Other	Cure	New Case	Pul	Pul	Outpatient Demand	Pos	Not performed	Not performed	Susp c/cavid	Not performed	Neg		N	N	N	N	N	N	N	RHZ			Supervised	Not performed	Sensitive
3886	20_29	Female	1 to 3 years	Other	Cure	New Case	Pul	Pul	Outpatient Demand	Pos	Not performed	Neg	Susp TB	Not performed	Neg		N	N	N	N	N	N	N	RHZ			Self-Administered	Not performed
3900	50_59	Male	1 to 3 years	Other	Cure	New Case	Pul	Pul	Outpatient Demand	Neg	Not performed	Neg	Susp c/cavid	Not performed	Neg		N	N	S	N	N	N	N	RHZ			Supervised	Not performed
3905	40_49	Male	1 to 3 years	Retiree	Cure	New Case	Pul	Pul	Outpatient Demand	Pos	Not performed	Not performed	Susp c/cavid	Not performed	Neg		N	N	S	N	N	N	N	RHZ			Supervised	Not performed
3907	20_29	Male	8 to 11 years	Unemployed	Cure	New Case	Pul	Pul	Urgency / emergency	Pos			Susp TB	Not performed	Neg		N	N	N	N	N	N	N	RHZ			Supervised
3914	40_49	Male	4 to 7 years	Other	Cure	New Case	Pul	Pul	Urgency / emergency	Pos	Not performed	Not performed	Susp TB		Neg		N	N	N	N	N	N	N	RHZ			Supervised	Not performed
3915	30_39	Female	8 to 11 years	Housewife	Abandonment	New Case	Pul	Pul	Outpatient Demand	Pos	Not performed	Pos	Susp TB	Not performed	Pos		S	N	N	N	N	N	N	RHZ			Supervised	Not performed
3918	50_59	Male	4 to 7 years	Unemployed	Cure	New Case	Pul	Pul	Outpatient Demand	Pos	Not performed	Not performed	Susp TB	Not performed	Neg		N	N	N	N	N	N	N	RHZ			Self-Administered	Not performed
3926	30_39	Male	4 to 7 years	Unemployed	Cure	New Case	Pul	Pul	Outpatient Demand	Pos	Not performed	Neg	Susp TB	Not performed	Neg		N	N	N	N	N	N	N	RHZ			Supervised	Not performed
3931	20_29	Male	8 to 11 years	Other	Cure	New Case	Pul	Pul	Diagnosis elucidation in hospitalization	Pos			Normal				N	N	N	N	N	N	N	RHZ			Self-Administered
3933	20_29	Male	4 to 7 years	Other	Abandonment	New Case	Ganglionic Peripheral	Ext	Diagnosis elucidation in hospitalization	Neg	Not performed	Not performed	Susp TB	Not performed	Pos		S	N	N	N	N	N	N	RHZ			Supervised	Not performed
3939	20_29	Female	8 to 11 years	Other	Cure	New Case	Pul	Pul	Outpatient Demand	Pos	Not performed	Not performed	Susp TB	Not performed	Neg		N	N	N	N	N	N	N	RHZ			Self-Administered	Not performed
3940	20_29	Male	8 to 11 years	Other	Cure	New Case	Pul	Pul	Urgency / emergency	Pos	Not performed	Neg	Susp c/cavid	Not performed	Not performed		N	N	N	N	N	N	N	RHZ			Supervised	Not performed
3946	20_29	Female	4 to 7 years	Housewife	Cure	New Case	Pul	Pul	Diagnosis elucidation in hospitalization	Pos	Not performed	Not performed	Not performed	Not performed	Neg		N	N	N	N	N	N		RHZ			Supervised	Not performed
3951	60_69	Male	1 to 3 years	Other	Cure	New Case	Pul	Pul	Urgency / emergency	Neg	Not performed	Neg	Susp TB	Not performed	Neg		N	N	S	N	N	N	N	RHZ			Supervised	Not performed
3952	40_49	Male	1 to 3 years	Unemployed	Cure	New Case	Pul	Pul	Urgency / emergency	Pos			Susp TB		Neg		N	N	N	N	N	N	N	RHZ			Supervised
3953	40_49	Male	4 to 7 years	Unemployed	Cure	New Case	Pul	Pul	Urgency / emergency	Pos	Not performed	Not performed	Susp c/cavid	Not performed	Neg		N	N	S	N	N	N	N	RHZ			Supervised	Not performed
3962	50_59	Male	1 to 3 years		Cure	New Case	Pul	Pul	Active Search in the Community	Not performed	Not performed	Not performed	Susp TB		Neg		N	N	N	N	N	N	N	RHZ			Supervised	Not performed
3970	30_39	Male	4 to 7 years	Other	Cure	New Case	Pul	Pul	Outpatient Demand	Pos	Not performed	Not performed	Susp TB	Not performed	Neg		N	N	S	N	N	N	N	RHZ			Supervised	Sugestivo TB	TB R
3981	20_29	Male	4 to 7 years	Other	Cure	New Case	Genital	Ext	Diagnosis elucidation in hospitalization	Neg	Not performed	Neg	Susp TB	Not performed	Neg		N	N	N	N	S	N	N	RHZ			Supervised	BAAR pos
4012	20_29	Male	8 to 11 years	Other	Cure	New Case	Pul	Pul	Outpatient Demand	Pos	Not performed	Pos	Susp TB	Not performed	Neg		N	N	N	N	N	N	N	RHZ			Supervised	Not performed
4014	50_59	Male	1 to 3 years		Cure	New Case	Pul	Pul	Outpatient Demand	Neg	Not performed	Not performed	Susp TB	Not performed	Neg		N	N	N	N	N	N		RHZ			Self-Administered
4017	40_49	Male	4 to 7 years	Other	Cure	New Case	Pul	Pul	Outpatient Demand	Pos	Not performed	Neg	Susp TB	Not performed	Neg		N	N	N	N	N	N	N	OUTROS			Supervised	Not performed
4026	40_49	Male	Nenhuma		Cure	New Case	Pul	Pul	Outpatient Demand	Pos					Neg		N	N	N	N	N	N		RHZ			Self-Administered
4037	15_19	Male	4 to 7 years	Unemployed	Cure	New Case	Pul	Pul	Urgency / emergency	Pos	Not performed	Not performed	Susp TB	Not performed	Neg		N	N	N	N	N	N	N	RHZ			Supervised	Not performed
4039	20_29	Male	8 to 11 years	Unemployed	Abandonment	Recurrence	Pul	Pul	Outpatient Demand	Pos	Not performed	Not performed	Susp c/cavid	Not performed	Not performed		N	N	N	N	N	N		RHZE			Self-Administered	Not performed
4063	40_49	Male	1 to 3 years	Other	Cure	New Case	Pul	Pul	Contact Investigation	Pos	Not performed	Not performed	Not performed	Not performed	Not performed		N	N	S	N	N	N	N	RHZ				Not performed
4070	40_49	Male	4 to 7 years	Other	Cure	New Case	Pul	Pul	Outpatient Demand	Pos		Pos	Normal				N	N	S	N	N	N	N	RHZ
4077	10_14	Male	1 to 3 years		Cure	New Case	Pleural	Ext	Urgency / emergency	Not performed	Not performed	Not performed	Susp TB	Not performed	Not performed		N	N	N	N	N	N	N	RHZ			Supervised	Sugestivo TB
4080	30_39	Male	4 to 7 years	Unemployed	Cure	New Case	Pul	Pul	Urgency / emergency	Pos	Not performed	Not performed	Susp TB	Not performed	Neg		N	N	N	N	N	N	Penal Institute	RHZ			Supervised	Not performed
4082	40_49	Male	8 to 11 years	Other	Cure	Recurrence	Ganglionic Peripheral	Ext	Outpatient Demand	Neg			Susp TB		Neg		N	N	N	N	N	N	N	RHZE
4099	20_29	Male	8 to 11 years		Cure	New Case	Pul	Pul	Outpatient Demand	Pos			Susp TB		Neg		N	N	N	N	N	N	N	RHZ			Self-Administered
4110	50_59	Male	8 to 11 years	Other	Cure	New Case	Pul	Pul	Outpatient Demand	Pos			Susp TB		Neg		N	S	N	N	N	N	N	RHZ			Supervised
4113	40_49	Female	8 to 11 years	Other	Cure	New Case	Pul	Pul	Urgency / emergency	Neg	Not performed	Not performed	Susp TB	Not performed	Neg		N	N	N	N	N	N	N	RHZ			Supervised	Not performed
4121	30_39	Female	8 to 11 years	Healthcare professional	Cure	New Case	Pul	Pul	Outpatient Demand	Neg			Susp TB		Neg		N	N	N	N	N	N	N	RHZ			Self-Administered
4125	40_49	Female	8 to 11 years	Housewife	Cure	New Case	Pul	Pul	Urgency / emergency	Pos	Not performed	Not performed	Susp TB	Not performed	Neg		N	N	N	N	N	N	N	RHZ			Self-Administered	Not performed
4128	70_79	Male	1 to 3 years	Retiree	Cure	New Case	Pul	Pul	Outpatient Demand	Pos		Pos	Normal		Neg		N	N	N	N	N	N	N	RHZ			Supervised		Sensitive
4130	20_29	Male	4 to 7 years	Unemployed	Cure	New Case	Pul	P+E	Diagnosis elucidation in hospitalization	Neg	Not performed	Neg	Susp TB	Not performed	Neg		N	N	N	N	N	N	N	RHZE			Self-Administered	Not performed
4137	30_39	Female	8 to 11 years	Unemployed	Abandonment	New Case	Pul	P+E	Outpatient Demand	Neg	Not performed	Neg	Susp TB	Not performed	Pos		S	N	N	N	N	N	N	RHZ				Not performed
4138	40_49	Male	4 to 7 years	Unemployed	Cure	New Case	Pul	Pul	Contact Investigation	Neg	Not performed	Not performed	Susp TB	Not performed	Neg		N	N	N	N	N	N	N	RHZ				Not performed
4140	60_69	Female	1 to 3 years	Retiree	Cure	New Case	Ossea	Ext	Diagnosis elucidation in hospitalization	Not performed	Neg	Not performed	Not performed	Not performed	Neg		N	S	N	N	N	N	N	RHZ			Self-Administered
4151	15_19	Male	8 to 11 years	Other	Cure	New Case	Pul	Pul	Urgency / emergency	Pos	Pos	Pos	Susp TB		Neg		N	N	N	N	N	N	N	RHZE
4154	20_29	Male	4 to 7 years		Cure	New Case	Pul	Pul		Pos	Not performed	Not performed	Susp TB	Not performed	Neg		N	N	N	N	N	N	N	RHZ			Supervised	Not performed
4155	15_19	Female	8 to 11 years	Other	Abandonment	New Case	Pul	Pul	Outpatient Demand	Pos	Not performed	Not performed	Susp TB		Pos		S	N	N	N	N	N	N	RHZ			Self-Administered
4157	70_79	Male	8 to 11 years	Retiree	Cure	New Case	Pul	Pul	Outpatient Demand	Pos		Pos	Susp TB		Neg		N	N	N	N	N	N	N	RHZ			Self-Administered	Not performed
4176	40_49	Male			Cure	New Case	Pul	Pul	Outpatient Demand	Pos	Not performed	Not performed	Susp TB	Not performed	Neg		N	N	S	N	S	N	N	RHZE			Supervised	Not performed
4202	30_39	Female			Cure	New Case	Pul	P+E	Urgency / emergency	Pos			Susp TB		Pos		S	N	N	N	N	N		RHZ			Supervised
4207	30_39	Male	4 to 7 years	Other	Cure	New Case	Pul	Pul	Urgency / emergency	Pos	Not performed	Not performed	Susp c/cavid	Not performed	Neg		N	N	N	N	N	N	N	RHZ			Supervised
4214	20_29	Female	8 to 11 years	Other	Cure	New Case	Pul	Pul	Diagnosis elucidation in hospitalization	Pos	Not performed	Not performed	Susp TB	Not performed	Neg		N	N	N	N	N	N	N	RHZ			Supervised	Not performed
4234	30_39	Male	4 to 7 years	Other	Cure	New Case	Pul	Pul	Outpatient Demand	Pos	Not performed	Neg	Normal	Not performed	Neg		N	N	N	N	N	N	N	RHZ			Supervised	Not performed
4243	20_29	Male	8 to 11 years	Other	Cure	New Case	Pul	Pul	Outpatient Demand	Pos	Not performed		Susp TB	Not performed	Not performed		N	N	N	N	N	N	N	RHZ			Self-Administered	Not performed
4248	30_39	Male	4 to 7 years	Unemployed	Cure	New Case	Pul	P+E	Outpatient Demand	Neg	Not performed	Pos	Susp TB	Not performed	Pos		S	N	N	N	N	N		RHZ			Self-Administered	Not performed	TB R
4251	15_19	Male	4 to 7 years		Cure	New Case	Pul	Pul	Outpatient Demand	Pos		Not performed	Susp TB		Neg		N	N	N	N	N	N	N	RHZ
4252	20_29	Male	4 to 7 years	Other	Cure	New Case	Pul	Pul	Outpatient Demand	Pos	Not performed	Not performed	Susp TB	Not performed	And		N	N	N	N	N	N	N	RHZ			Self-Administered	Not performed
4256	30_39	Female	8 to 11 years	Other	Cure	New Case	Ganglionic Peripheral	Ext	Diagnosis elucidation in hospitalization	Not performed	Not performed	Not performed	Not performed	Not performed	Neg		N	N	N	N	N	N	N	RHZ	OUTROS	Drug Resistance	Self-Administered	Sugestivo TB
4257	20_29	Female	8 to 11 years	Other	Cure	New Case	Pul	Pul	Outpatient Demand	Pos	Not performed	Not performed	Susp TB	Not performed	Neg		N	N	N	N	N	N	N	RHZ			Self-Administered	Not performed
4297	05_09	Female	1 to 3 years	Other	Cure	New Case	Pul	Pul	Urgency / emergency	Neg	Not performed	Not performed	Susp c/cavid	Not performed	Neg		N	N	N	N	N	N		RHZ			Supervised	Not performed
4299	30_39	Female	8 to 11 years	Other	Cure	New Case	Pul	Pul	Outpatient Demand	Pos	Not performed	Pos	Susp TB	Not performed	Neg		N	N	N	S	N	N	N	RHZ			Supervised	Not performed
4319	05_09	Male	1 to 3 years	Other	Cure	New Case	Pul	Pul	Contact Investigation	Not performed	Not performed	Not performed	Susp TB	Not performed	Neg		N	N	N	N	N	N	N	RHZ			Supervised	Not performed
4323	40_49	Female	4 to 7 years	Other	Cure	New Case	Pul	Pul	Urgency / emergency	Pos	Not performed	Not performed	Susp c/cavid	Not performed	Not performed		N	N	N	N	N	N	N	RHZ				Not performed
4325	15_19	Female	8 to 11 years	Other	Cure	New Case	Pul	Pul	Outpatient Demand	Pos			Susp TB		Neg		N	N	N	N	N	N	N	RHZ			Self-Administered
4337	30_39	Female	8 to 11 years	Other	Cure	Recurrence	Pul	Pul	Outpatient Demand	Pos	Not performed	Neg	Susp TB	Not performed	Neg		N	N	N	N	N	N	N	RHZ			Supervised	Not performed
4340	15_19	Male	8 to 11 years	Other	Cure	New Case	Pul	Pul	Outpatient Demand	Pos	Not performed	Pos	Susp TB	Not performed	Neg		N	N	N	N	N	N	N	RHZ			Supervised	Not performed
4341	20_29	Male	Nenhuma	Other	Abandonment	New Case	Pul	Pul	Outpatient Demand	Pos			Susp TB		Not performed		N	N	S	N	N	N		RHZ			Self-Administered
4342	20_29	Female	8 to 11 years	Unemployed	Cure	New Case	Pul	Pul	Outpatient Demand	Pos	Not performed	Neg	Susp c/cavid	Not performed	Neg		N	N	N	N	N	N	N	RHZ			Supervised	Not performed
4343	60_69	Male	1 to 3 years	Retiree	Cure	New Case	Pul	Pul	Urgency / emergency	Pos	Not performed	Not performed	Susp TB	Not performed	Neg		N	N	N	N	N	N	N	RHZ			Supervised	Not performed
4347	40_49	Male	1 to 3 years	Unemployed	Cure	New Case	Pleural	Ext	Outpatient Demand	Not performed	Not performed	Not performed	Not performed	Not performed	Neg		N	N	S	N	N	N	N	RHZ				Not performed
4356	50_59	Male	4 to 7 years	Other	Cure	New Case	Pul	Pul	Outpatient Demand	Pos	Not performed	Not performed	Not performed	Not performed	Neg		N	N	N	N	N	N	N	RHZ			Self-Administered	Not performed
4363	20_29	Male	8 to 11 years	Other	Cure	New Case	Pul	Pul	Outpatient Demand	Pos	Not performed	Not performed	Susp c/cavid	Not performed	Neg		N	N	N	N	N	N	N	RHZ			Supervised	Not performed
4368	30_39	Female	4 to 7 years	Unemployed	Cure	New Case	Pul	Pul	Urgency / emergency	Pos	Not performed	Not performed	Susp c/cavid	Not performed	Neg		N	N	N	N	N	N	N	RHZ			Supervised	Not performed
4370	40_49	Male	4 to 7 years	Unemployed	Cure	New Case	Pul	Pul	Outpatient Demand	Pos	Not performed	Not performed	Susp TB	Not performed	Not performed		N	N	N	N	N	N	N	RHZ			Supervised	Not performed
4379	30_39	Female	8 to 11 years	Other	Cure	New Case	Outras	Ext	Urgency / emergency	Not performed	Neg	Not performed	Normal	Not performed	Neg		N	N	N	N	N	N	N	RHZ				BAAR pos
4381	70_79	Male	8 to 11 years	Retiree	Abandonment	New Case	Pul	Pul	Diagnosis elucidation in hospitalization	Neg	Not performed	Neg	Susp TB		Neg		N	N	N	N	N	N	N	RHZ			Self-Administered
4387	20_29	Male	4 to 7 years		Cure	New Case	Oftalmica	Ext	Outpatient Demand	Not performed	Not performed	Not performed	Not performed	Not performed	Neg		N	N	N	N	N	N	N	RHZ			Supervised	Not performed
4389	30_39	Female	8 to 11 years	Other	Cure	New Case	Pul	Pul	Outpatient Demand	Pos	Not performed	Neg	Susp TB	Not performed	Neg		N	N	N	N	N	N	N	RHZ			Supervised	Not performed
4393	01_04	Female	Nenhuma	Other	Cure	New Case	Pul	Pul	Contact Investigation	Pos	Not performed	Not performed	Susp TB		Neg		N	N	N	N	N	N		RHZ			Supervised
4414	50_59	Male	1 to 3 years	Other	Cure	New Case	Pul	Pul	Outpatient Demand	Pos	Not performed	Not performed	Susp TB	Not performed	Neg		N	N	S	N	N	N	N	RHZ			Self-Administered	Not performed
4423	40_49	Female	8 to 11 years	Other	Cure	New Case	Pul	Pul	Outpatient Demand	Neg			Susp TB		Neg		N	N	N	N	N	N	N	RHZ			Supervised
4429	20_29	Male	4 to 7 years	Other	Cure	New Case	Pul	Pul	Urgency / emergency	Pos	Not performed	Not performed	Susp TB	Not performed	Neg		N	N	N	S	S	N	N	RHZ			Supervised	Not performed
4437	20_29	Female	8 to 11 years	Other	Abandonment	New Case	Pul	Pul	Outpatient Demand	Pos	Not performed	Pos	Susp TB	Not performed	Not performed		N	N	N	N	N	N	N	RHZ			Self-Administered	Not performed	Sensitive
4446	40_49	Male	8 to 11 years	Other	Cure	New Case	Pul	Pul	Outpatient Demand	Neg	Not performed	Neg	Susp TB	Not performed	Neg		N	N	N	N	N	N	N	RHZ			Supervised	Not performed
4454	20_29	Female	8 to 11 years	Unemployed	Cure	New Case	Pul	Pul	Outpatient Demand	Pos	Not performed	Not performed	Susp c/cavid	Not performed	Neg		N	N	N	N	N	N	N	RHZ			Supervised	Not performed
4462	30_39	Male		Unemployed	Abandonment	Recurrence	Pul	Pul	Outpatient Demand	Pos	Not performed	Pos		Not performed	Neg		N	N	N	N	N	N	N	RHZE			Supervised	Not performed
4463	40_49	Male	4 to 7 years	Other	Cure	New Case	Pul	Pul	Outpatient Demand	Pos	Not performed	Neg	Susp c/cavid	Not performed	Pos		S	N	N	N	N	N	N	RHZ			Supervised	Not performed
4477	20_29	Male	8 to 11 years	Unemployed	Cure	New Case	Pul	Pul	Outpatient Demand	Not performed	Not performed		Not performed	Not performed	Neg		N	N	N	N	N	N	N	RHZ			Supervised
4482	30_39	Male	8 to 11 years	Other	Cure	New Case	Outras	Ext	Urgency / emergency	Not performed	Not performed	Not performed	Normal	Not performed	Neg		N	N	N	N	N	N	N	RHZ			Self-Administered	BAAR pos
4484	20_29	Male			Cure	New Case	Ganglionic Peripheral	Ext	Outpatient Demand	Neg		Not performed	Normal				N	N	N	N	N	N	N	RHZ
4487	50_59	Male	4 to 7 years	Other	Cure	New Case	Pul	P+E	Outpatient Demand	Neg	Not performed	Pos	Outra Patologia		Pos		S	N	N	N	N	N	N	RHZ	OUTROS	Intolerance/Toxicity	Self-Administered	Not performed
4490	30_39	Male	4 to 7 years	Other	Cure	New Case	Pul	Pul		Neg	Neg	Pos			Neg		N	N	N	N	N	N	N	RHZ	OUTROS	Another motive		Sugestivo TB
4495	30_39	Female	4 to 7 years	Housewife	Cure	New Case	Vias Urinarias	Ext	Urgency / emergency	Not performed	Pos	Not performed			Not performed		N	N	N	N	N	N	N	RHZ
4496	50_59	Male	4 to 7 years	Unemployed	Cure	New Case	Pul	Pul	Outpatient Demand	Neg	Not performed	Pos	Susp TB	Not performed	Neg		N	N	S	N	N	N	N	RHZ			Supervised	Not performed
4503	40_49	Male	4 to 7 years	Other	Cure	New Case	Meningea	Ext	Diagnosis elucidation in hospitalization	Neg	Neg	Neg	Not performed	Not performed	Pos		S	N	N	N	N	N	N	RHZ			Supervised	Not performed
4505	30_39	Female	8 to 11 years	Housewife	Cure	New Case	Pul	Pul	Urgency / emergency	Not performed		Not performed	Susp TB		Neg		N	N	N	N	N	N	N	RHZ			Supervised	Not performed
4509	30_39	Female	4 to 7 years	Other	Cure	New Case	Ganglionic Peripheral	Ext	Urgency / emergency	Not performed	Pos	Not performed	Normal	Not performed	Neg		N	N	N	N	N	N	N	RHZ			Self-Administered	BAAR pos
4524	40_49	Male	1 to 3 years	Unemployed	Cure	New Case	Pul	Pul	Diagnosis elucidation in hospitalization	Neg	Not performed	Neg	Susp c/cavid	Not performed	Neg		N	N	S	N	N	N	N	RHZ			Supervised	Not performed
4529	20_29	Female	8 to 11 years	Other	Cure	New Case	Pul	Pul	Urgency / emergency	Pos	Not performed	Not performed	Susp TB	Not performed	Neg		N	N	N	N	N	N	N	RHZ			Supervised	Not performed
4543	15_19	Female	8 to 11 years	Other	Abandonment	New Case	Pul	Pul	Urgency / emergency	Pos	Not performed	Not performed	Susp TB	Not performed	Not performed		N	N	S	N	S	N	N	RHZ			Supervised	Not performed
4547	40_49	Female	4 to 7 years	Housewife	Cure	New Case	Pul	Pul	Outpatient Demand	Pos	Not performed	Not performed	Susp c/cavid	Not performed	Neg		N	N	S	N	N	N	N	RHZ			Supervised	Not performed
4548	20_29	Male		Other	Abandonment	New Case	Pul	Pul	Contact Investigation	Pos	Not performed	Not performed	Susp TB	Not performed	Neg		N	N	N	N	N	N		RHZ			Supervised	Not performed
4560	40_49	Male	4 to 7 years	Other	Cure	New Case	Pul	Pul	Urgency / emergency	Neg		Not performed	Susp c/cavid	Not performed	Neg		N	N	N	N	N	N	N	RHZ			Self-Administered	Sugestivo TB
4561	40_49	Male	4 to 7 years	Unemployed	Cure	New Case	Pul	Pul	Outpatient Demand	Pos	Not performed	Not performed	Susp TB		Neg		N	N	S	N	N	N	N	RHZ			Self-Administered	Not performed
4565	50_59	Male	4 to 7 years	Unemployed	Cure	New Case	Pul	Pul	Urgency / emergency	Pos	Not performed	Not performed	Susp c/cavid	Not performed	Neg		N	N	N	N	N	N	N	RHZ			Supervised	Not performed
4569	20_29	Male	4 to 7 years	Other	Cure	New Case	Pleural	Ext	Urgency / emergency	Neg	Not performed	Not performed	Susp TB	Not performed	Neg		N	N	N	N	N	N	N	RHZ				Sugestivo TB
4571	15_19	Male		Other	Abandonment	New Case	Pul	Pul	Diagnosis elucidation in hospitalization	Neg	Not performed	Not performed	Not performed	Not performed	Not performed		N	N	N	N	N	N		RHZ			Self-Administered	Not performed
4579	30_39	Male	4 to 7 years	Other	Cure	New Case	Pul	Pul	Outpatient Demand	Pos		Pos	Susp c/cavid		Neg		N	N	N	N	N	N	N	RHZ			Supervised
4583	40_49	Male	4 to 7 years	Other	Cure	New Case	Pul	Pul	Outpatient Demand	Pos		Not performed	Susp TB		Neg		N	N	N	N	N	N	N	RHZ			Supervised
4593	20_29	Male	8 to 11 years	Other	Cure	New Case	Pul	Pul	Contact Investigation	Pos	Not performed	Not performed		Not performed	Neg		N	N	N	N	N	N	N	RHZ			Supervised	Not performed
4596	30_39	Male	8 to 11 years	Unemployed	Cure	New Case	Pul	Pul	Contact Investigation	Pos	Not performed	Pos	Not performed	Not performed	Neg		N	N	S	N	S	N	N	RHZ			Supervised	Not performed
4598	20_29	Male	4 to 7 years	Other	Cure	New Case	Pul	Pul	Outpatient Demand	Pos	Not performed	Not performed	Susp TB	Not performed	Neg		N	N	N	N	N	N		RHZ			Supervised	Not performed
4610	30_39	Female	8 to 11 years	Other	Cure	New Case	Pleural	Ext	Outpatient Demand	Not performed	Not performed	Not performed	Susp TB	Not performed	Neg		N	N	N	N	N	N	N	RHZ				Not performed
4611	20_29	Female	8 to 11 years	Other	Cure	New Case	Pul	Pul	Outpatient Demand	Pos	Not performed	Not performed	Susp TB	Not performed	Not performed		N	N	N	N	N	N	N	RHZ			Supervised	Not performed
4617	30_39	Female	4 to 7 years	Other	Cure	New Case	Miliar	Ext	Diagnosis elucidation in hospitalization	Not performed	Not performed	Not performed	Susp TB	Not performed	Neg		N	N	N	N	N	N	N	OUTROS			Self-Administered	Not performed
4618	50_59	Male	4 to 7 years	Other	Cure	Recurrence	Pul	Pul	Outpatient Demand	Pos		Pos	Susp TB		Neg		N	N	N	N	N	N	N	RHZE			Supervised
4619	30_39	Male	8 to 11 years		Cure	New Case	Pul	Pul	Diagnosis elucidation in hospitalization	Neg	Not performed	Pos	Susp TB	Not performed	Neg		N	N	N	N	N	N	N	RHZ			Supervised	Not performed
4626	20_29	Male	4 to 7 years	Other	Abandonment	New Case	Pul	Pul	Urgency / emergency	Not performed	Not performed	Not performed	Outra Patologia	Not performed	Not performed		N	N	N	N	N	N		RHZ			Self-Administered	Not performed
4631	40_49	Female		Housewife	Cure	New Case	Pul	Pul	Contact Investigation	Neg	Not performed	Pos	Normal		Neg		N	N	N	N	N	N		RHZ			Supervised
4635	40_49	Male	4 to 7 years		Cure	New Case	Miliar	Ext	Diagnosis elucidation in hospitalization				Susp TB		Neg		N	N	N	N	N	N	N	RHZ
4641	10_14	Female	4 to 7 years	Other	Cure	New Case	Intestinal	Ext	Urgency / emergency	Neg	Pos	Neg	Normal	Not performed	Neg		N	N	N	N	N	N	N	RHZ			Self-Administered	Sugestivo TB
4642	30_39	Male			Cure	New Case	Pul	Pul	Outpatient Demand	Pos	Not performed	Not performed	Susp TB	Not performed	Neg		N	N	S	N	N	N	N	RHZE			Supervised	Not performed
4643	30_39	Female	4 to 7 years	Housewife	Cure	New Case	Pul	Pul	Outpatient Demand	Pos	Not performed	Not performed	Not performed	Not performed	Neg		N	N	N	N	S	N	N	RHZ			Supervised	Not performed
4645	70_79	Female	1 to 3 years	Housewife	Cure	New Case	Pul	Pul	Contact Investigation	Not performed	Not performed	Pos	Not performed	Not performed	Neg		N	N	N	N	N	N	N	RHZ			Self-Administered	Not performed
4659	40_49	Male	4 to 7 years	Other	Abandonment	New Case	Pul	Pul	Diagnosis elucidation in hospitalization	Pos	Not performed	Pos	Susp c/cavid	Not performed	Neg		N	N	N	S	N	N	N	RHZ			Self-Administered	Not performed
4660	50_59	Female	4 to 7 years		Cure	New Case	Oftalmica	Ext	Urgency / emergency						Neg		N	N	N	N	N	N	N	RHZ			Supervised
4662	20_29	Male	8 to 11 years	Other	Cure	New Case	Pul	Pul	Outpatient Demand	Pos	Not performed	Neg	Normal	Not performed	Neg		N	N	N	N	N	N	N	RHZ			Self-Administered	Not performed
4672	30_39	Male	4 to 7 years	Housewife	Cure	New Case	Pul	Pul	Diagnosis elucidation in hospitalization	Pos		Not performed			Not performed		N	N	N	N	N	N	N	RHZ			Supervised
4682	20_29	Male	8 to 11 years	Other	Cure	New Case	Pul	Pul	Diagnosis elucidation in hospitalization	Pos	Not performed	Neg	Susp c/cavid	Not performed	Neg		N	N	N	N	N	N	N	RHZ			Supervised	Not performed	Sensitive
4686	60_69	Male	4 to 7 years	Other	Cure	New Case	Pul	Pul	Outpatient Demand	Pos	Not performed	Not performed	Susp c/cavid		Neg		N	N	S	N	S	N	N	RHZ			Supervised	Not performed
4687	50_59	Male	8 to 11 years	Retiree	Cure	New Case	Pleural	Ext	Diagnosis elucidation in hospitalization	Neg	Not performed	Neg	Outra Patologia		Neg		N	N	N	N	N	N	N	RHZ			Self-Administered	Sugestivo TB
4696	20_29	Male	1 to 3 years	Unemployed	Abandonment	New Case	Pul	Pul	Outpatient Demand	Pos		Pos	Susp TB		Pos		N	N	S	N	N	N	N	RHZ
4703	20_29	Male			Cure	New Case	Pul	Pul	Outpatient Demand	Pos	Not performed	Not performed	Susp TB	Not performed	Neg		N	N	N	N	S	N	N	RHZE			Supervised
4710	30_39	Male	4 to 7 years	Unemployed	Cure	New Case	Pul	Pul	Outpatient Demand	Pos	Not performed	Not performed	Not performed	Not performed	Neg		N	N	N	N	N	N	N	RHZ			Self-Administered	Not performed
4725	50_59	Male	8 to 11 years	Other	Cure	New Case	Pul	Pul	Urgency / emergency	Pos	Not performed	Not performed	Susp TB	Not performed	Neg		N	N	N	N	N	N	N	RHZ			Supervised	Not performed
4735	20_29	Female	8 to 11 years	Other	Cure	New Case	Pleural	Ext	Outpatient Demand	Neg	Not performed	Neg	Susp TB	Not performed	Neg		N	N	N	N	N	N	N	RHZ			Supervised	Sugestivo TB
4747	60_69	Male	4 to 7 years	Retiree	Cure	New Case	Outras	Ext	Outpatient Demand	Not performed	Not performed	Not performed	Normal	Not performed	Neg		N	N	N	N	N	N	N	RHZ			Supervised	Sugestivo TB
4757	10_14	Female		Other	Cure	New Case	Pul	Pul	Diagnosis elucidation in hospitalization	Not performed	Not performed	Not performed	Not performed	Not performed	Not performed		N	N	N	N	N	N		RHZ			Supervised	Not performed
4764	20_29	Male	8 to 11 years	Other	Cure	New Case	Pul	Pul	Outpatient Demand	Pos	Not performed	Not performed	Susp TB	Not performed	Neg		N	N	N	N	N	N	N	RHZ			Supervised	Not performed
4779	30_39	Male	4 to 7 years	Other	Cure	New Case	Pul	Pul	Outpatient Demand	Pos	Not performed	Neg	Susp TB	Not performed	Pos		S	N	N	N	N	N	N	RHZ			Self-Administered	Not performed	TB R
4782	15_19	Female	4 to 7 years	Other	Cure	New Case	Pul	Pul	Urgency / emergency	Pos	Not performed	Pos	Susp c/cavid		Neg		N	N	N	N	N	N	N	RHZ			Self-Administered
4795	15_19	Female	8 to 11 years	Other	Cure	New Case	Pul	P+E	Urgency / emergency	Neg	Neg	Pos	Susp TB	Not performed	Neg		N	N	N	N	N	N	N	RHZ			Supervised
4797	40_49	Male	4 to 7 years	Other	Cure	New Case	Pul	Pul	Diagnosis elucidation in hospitalization	Pos	Not performed	Not performed	Susp TB	Not performed	Neg		N	N	N	N	N	N	N	RHZ			Supervised	Not performed
4800	40_49	Male	4 to 7 years	Other	Cure	New Case	Pul	Pul	Urgency / emergency	Neg	Not performed	Pos			Neg		N	N	N	N	N	N	N	RHZ			Self-Administered
4820	20_29	Male	8 to 11 years	Other	Cure	New Case	Pul	Pul	Outpatient Demand	Neg	Not performed	Not performed	Susp TB	Not performed	Not performed		N	N	N	N	N	N	N	RHZ			Supervised	Not performed
4828	30_39	Female	8 to 11 years	Other	Cure	New Case	Pul	Pul	Outpatient Demand	Pos	Not performed	Not performed	Susp TB	Not performed	Not performed		N	N	N	N	N	N	N	RHZ			Self-Administered	Not performed
4830	30_39	Female	1 to 3 years	Other	Cure	New Case	Pul	Pul	Outpatient Demand	Pos	Not performed	Neg	Susp TB		Neg		N	N	N	N	N	N	N	RHZ			Supervised	Not performed
4837	20_29	Male	8 to 11 years	Unemployed	Cure	Retr Aband	Pul	Pul	Outpatient Demand	Not performed	Not performed	Not performed	Susp TB	Not performed	Neg		N	N	N	N	N	N	N	RHZE			Self-Administered	Not performed
4842	15_19	Female	4 to 7 years	Other	Cure	New Case	Pul	Pul	Outpatient Demand	Pos	Not performed	Not performed	Susp TB	Not performed	Neg		N	N	N	N	N	N	N	RHZ			Supervised	Not performed
4844	30_39	Female		Other	Cure	New Case	Pul	Pul	Urgency / emergency	Pos	Not performed	Not performed	Susp c/cavid	Not performed	Neg		N	N	N	N	N	N		RHZ			Supervised	Not performed
4850	50_59	Male	8 to 11 years	Other	Cure	New Case	Pul	Pul	Outpatient Demand	Neg			Susp TB		Neg		N	S	N	N	N	N	N	RHZ
4852	20_29	Male	4 to 7 years	Unemployed	Abandonment	New Case	Pul	Pul	Outpatient Demand	Pos		Pos	Susp TB		Pos		S	N	N	N	S	N	Hostel	RHZ			Supervised
4857	20_29	Female	4 to 7 years	Other	Cure	New Case	Pul	Pul	Contact Investigation	Pos	Not performed	Not performed	Susp TB	Not performed	Neg		N	N	N	N	S	N	N	RHZ			Self-Administered	Not performed
4868	30_39	Male		Other	Cure	New Case	Pul	Pul	Contact Investigation	Pos	Not performed	Not performed	Not performed	Not performed	Not performed		N	N	N	N	N	N					Supervised	Not performed
4870	20_29	Male	8 to 11 years	Other	Cure	New Case	Pul	Pul	Outpatient Demand	Pos	Not performed	Not performed	Normal	Not performed	Neg		N	N	N	N	N	N	N	RHZ			Supervised	Not performed
4874	20_29	Male	8 to 11 years	Other	Abandonment	New Case	Pul	Pul	Outpatient Demand	Neg		Pos	Susp TB		Pos		S	N	N	N	N	N	N	RHZ			Supervised	Not performed
4884	50_59	Male	4 to 7 years	Other	Cure	New Case	Pul	Pul	Outpatient Demand	Pos	Neg	Not performed	Susp c/cavid		Neg		N	N	N	N	N	N	N	RHZE			Supervised	Sugestivo TB
4887	30_39	Female		Other	Cure	New Case	Pul	Pul	Diagnosis elucidation in hospitalization	Pos	Not performed	Pos	Susp TB	Not performed	Neg		N	N	N	N	N	N		RHZ	OUTROS	Intolerance/Toxicity	Supervised	Not performed	Sensitive
4898	40_49	Male	4 to 7 years	Other	Cure	New Case	Pul	Pul	Urgency / emergency	Pos	Not performed	Not performed	Not performed	Not performed	Neg		N	N	N	N	N	N	N	RHZ			Self-Administered	Not performed
4902	20_29	Male	4 to 7 years	Other	Cure	New Case	Pul	Pul	Outpatient Demand	Pos	Not performed	Pos	Susp c/cavid	Not performed	Neg		N	N	N	N	N	N	N	RHZ			Self-Administered	Not performed
4904	30_39	Male	4 to 7 years	Other	Cure	New Case	Meningea	Ext	Urgency / emergency	Not performed	Not performed	Not performed	Normal	Not performed	Neg		N	N	N	N	N	N	N	RHZ			Supervised	Not performed
4912	30_39	Male	1 to 3 years	Other	Cure	New Case	Ganglionic Peripheral	Ext	Urgency / emergency	Not performed	Pos	Not performed	Susp TB		Pos		S	N	N	N	N	N	N	RHZ
4914	60_69	Female	4 to 7 years	Retiree	Cure	New Case	Pul	Pul	Outpatient Demand	Pos	Not performed	Not performed	Susp TB	Not performed	Neg		N	N	N	N	N	N	N	RHZ	Others	Intolerance/Toxicity	Supervised	Not performed
4920	10_14	Female	8 to 11 years	Other	Cure	New Case	Pul	Pul	Outpatient Demand	Neg	Not performed	Pos	Susp TB	Not performed	Neg		N	N	N	N	N	N	N	RHZ			Supervised	Not performed
4925	20_29	Female	4 to 7 years	Housewife	Cure	New Case	Pul	Pul	Outpatient Demand	Pos	Not performed	Neg	Susp c/cavid	Not performed	Neg		N	N	N	N	N	N	N	RHZ			Supervised	Not performed
4927	15_19	Female	8 to 11 years	Other	Abandonment	Retr Aband	Pul	Pul	Outpatient Demand	Pos			Susp TB		Not performed		N	N	N	N	N	N		RHZE			Self-Administered
4928	20_29	Female	8 to 11 years	Housewife	Cure	New Case	Pul	Pul	Outpatient Demand	Pos	Not performed	Not performed	Susp c/cavid	Not performed	Neg		N	N	N	N	N	N	N	RHZ			Supervised	Not performed
4946	10_14	Male	4 to 7 years	Other	Cure	New Case	Pul	Pul	Contact Investigation	Neg		Neg	Susp TB		Not performed		N	N	N	N	N	N	N	RHZ			Supervised		Sensitive
4947	50_59	Male	1 to 3 years	Other	Cure	New Case	Pul	Pul	Urgency / emergency	Pos	Not performed	Not performed	Susp TB	Not performed	Neg		N	N	N	N	N	N	N	RHZ			Supervised	Not performed
4948	70_79	Male		Other	Abandonment	New Case	Pul	Pul	Urgency / emergency	Pos	Not performed	Not performed	Not performed	Not performed	Not performed		N	N	N	N	N	N						Not performed
4968	50_59	Male	4 to 7 years	Other	Cure	New Case	Pul	Pul	Urgency / emergency	Pos	Not performed	Not performed	Susp TB	Not performed	Pos		N	N	N	N	N	N	N	RHZ				Not performed	Sensitive
4972	40_49	Male	8 to 11 years	Other	Cure	New Case	Pul	Pul	Urgency / emergency	Pos	Not performed	Pos	Normal	Not performed	Neg		N	N	N	N	N	N	N	RHZ			Self-Administered	Not performed
4975	30_39	Male	4 to 7 years	Other	Cure	New Case	Pul	Pul	Outpatient Demand	Pos	Not performed	Pos	Susp TB	Not performed	Neg		N	N	S	S	N	N	N	RHZ	RHZE	Drug Resistance	Supervised	Not performed	Sensitive
4983	40_49	Male		Other	Cure	New Case	Ossea	Ext		Neg	Not performed	Not performed	Susp TB		Pos		S	N	N	N	N	N	N	RHZ			Supervised
4988	15_19	Female	4 to 7 years	Other	Cure	New Case	Pul	Pul	Diagnosis elucidation in hospitalization	Pos	Not performed	Not performed	Susp c/cavid	Not performed	Neg		N	N	N	N	N	N	N	RHZ			Supervised	Not performed
5003	50_59	Female	1 to 3 years	Housewife	Cure	New Case	Pul	Pul	Outpatient Demand	Pos	Not performed		Susp TB	Not performed	Neg		N	N	N	N	N	N	N	RHZ			Supervised	Not performed
5005	40_49	Male	8 to 11 years		Cure	New Case	Pul	Pul	Contact Investigation	Neg	Not performed	Pos	Susp TB	Not performed	Not performed		N	N	N	N	N	N	N	RHZ			Supervised	Not performed
5006	30_39	Female	12 to 14 years	Housewife	Cure	New Case	Pul	Pul	Urgency / emergency	Pos	Not performed	Not performed	Susp TB	Not performed	Neg		N	N	N	N	N	N		RHZ			Self-Administered	Not performed
5013	40_49	Male	1 to 3 years	Other	Cure	New Case	Pul	Pul	Diagnosis elucidation in hospitalization	Neg	Not performed	Neg	Susp c/cavid	Not performed	Neg		N	N	S	N	N	N	N	RHZ			Supervised	Not performed
5040	05_09	Male	Nenhuma	Other	Cure	New Case	Ganglionic Peripheral	Ext	Outpatient Demand	Not performed	Not performed	Not performed	Not performed	Not performed	Neg		N	N	N	N	N	N		RHZ			Supervised	Not performed
5041	15_19	Male	8 to 11 years	Unemployed	Cure	New Case	Pul	Pul	Outpatient Demand	Pos	Not performed	Not performed	Susp TB	Not performed	Neg		N	N	N	N	N	N	N	RHZ				Not performed
5042	60_69	Male	8 to 11 years	Retiree	Cure	New Case	Pul	Pul	Urgency / emergency	Pos	Not performed	Not performed	Susp TB	Not performed	Neg		N	S	N	N	N	N	N	RHZ			Supervised	Not performed
5043	30_39	Male	8 to 11 years	Other	Abandonment	New Case	Outras	Ext	Diagnosis elucidation in hospitalization	Not performed	Neg	Not performed	Outra Patologia	Not performed	Neg		N	N	S	N	N	N	N	RHZ			Self-Administered	Sugestivo TB
5045	01_04	Female		Other	Cure	New Case	Ganglionic Peripheral	Ext	Outpatient Demand	Not performed	Not performed	Not performed	Not performed	Not performed	Neg		N	N	N	N	N	N		RHZ			Supervised	Not performed
5061	50_59	Female	4 to 7 years	Housewife	Cure	New Case	Ganglionic Peripheral	Ext	Outpatient Demand	Not performed	Not performed	Not performed	Normal		Not performed		N	N	N	N	N	N	N	OUTROS			Self-Administered	Sugestivo TB
5064	40_49	Female	4 to 7 years	Other	Cure	New Case	Pul	Pul	Active Search in Institution	Pos	Not performed	Neg	Not performed	Not performed	Neg		N	N	N	N	N	N	N	RHZ			Self-Administered	Not performed
5079	20_29	Male	8 to 11 years	Other	Cure	New Case	Pul	Pul	Urgency / emergency	Pos	Not performed	Not performed	Susp c/cavid	Not performed	Neg		N	S	N	N	N	N	N	RHZ			Supervised	Not performed
5081	30_39	Male	4 to 7 years		Cure	New Case	Pul	Pul	Urgency / emergency	Pos	Not performed	Not performed	Susp TB	Not performed	Neg		N	N	S	N	S	N	N	RHZ			Supervised	Not performed
5082	20_29	Male	8 to 11 years	Other	Cure	New Case	Pul	Pul	Outpatient Demand	Pos	Not performed	Not performed	Susp c/cavid	Not performed	Neg		N	N	N	N	N	N	N	RHZ			Self-Administered	Not performed
5090	40_49	Female	Nenhuma	Housewife	Cure	New Case	Pul	Pul	Urgency / emergency	Pos	Not performed	Not performed	Susp c/cavid	Not performed	Neg		N	N	N	N	N	N	N	RHZ			Self-Administered	Not performed
5092	30_39	Male	8 to 11 years	Other	Cure	New Case	Pul	Pul	Outpatient Demand	Pos	Not performed	Not performed	Susp TB	Not performed	Neg		N	N	N	N	N	N	N	RHZ			Self-Administered	Not performed
5107	30_39	Male		Other	Abandonment	New Case	Pul	Pul	Diagnosis elucidation in hospitalization	Pos	Not performed	Not performed	Susp TB	Not performed	Neg		N	N	N	N	N	N		RHZ				Not performed
5116	70_79	Female	8 to 11 years	Housewife	Cure	New Case	Pul	Pul	Outpatient Demand	Pos	Not performed	Not performed	Not performed	Not performed	Neg		N	N	N	N	N	N	N	RHZ			Supervised	Not performed
5135	20_29	Male	8 to 11 years	Other	Abandonment	New Case	Pul	Pul	Outpatient Demand	Pos	Not performed	Not performed	Not performed	Not performed	Neg		N	N	N	N	N	N	N	RHZ			Supervised	Not performed
5136	20_29	Female	8 to 11 years	Other	Abandonment	New Case	Pul	Pul	Outpatient Demand	Pos	Not performed	Not performed	Susp TB	Not performed	Neg		N	N	N	N	N	N	N	RHZ			Supervised	Not performed
5140	20_29	Male	8 to 11 years	Other	Cure	New Case	Pleural	Ext	Outpatient Demand	Not performed	Not performed	Not performed	Susp TB	Not performed	Not performed		N	N	N	N	N	N	N	RHZ			Self-Administered	Sugestivo TB
5141	50_59	Female			Abandonment	New Case	Pul	Pul	Urgency / emergency	Pos	Not performed	Not performed	Susp TB	Not performed	Not performed		N	N	N	N	N	N		RHZ			Self-Administered	Not performed
5149	30_39	Male	8 to 11 years	Other	Cure	New Case	Pul	Pul	Urgency / emergency	Neg	Not performed	Not performed	Susp TB	Not performed	Neg		N	N	N	N	N	N	N	RHZ			Supervised	Not performed
5152	60_69	Male	1 to 3 years	Retiree	Cure	New Case	Pul	Pul	Outpatient Demand	Pos	Not performed	Neg	Susp TB	Not performed	Neg		N	N	S	N	N	N	N	RHZ	Others	Intolerance/Toxicity	Self-Administered	Not performed
5153	20_29	Male	4 to 7 years		Cure	New Case	Pul	Pul	Outpatient Demand	Pos			Susp TB		Neg		N	N	N	N	N	N	N	RHZ			Supervised
5166	30_39	Male	12 to 14 years	Other	Cure	New Case	Pul	Pul	Outpatient Demand	Neg	Not performed		Susp TB	Not performed	Neg		N	N	N	N	N	N	N	RHZ			Self-Administered
5170	20_29	Male	4 to 7 years	Other	Cure	New Case	Pul	Pul	Urgency / emergency	Pos	Not performed	Not performed	Susp c/cavid		Neg		N	N	N	N	N	N	N	RHZ			Self-Administered	Not performed
5230	30_39	Female	8 to 11 years	Other	Cure	New Case	Pul	Pul	Outpatient Demand	Pos	Not performed	Not performed	Susp c/cavid	Not performed	Neg		N	N	N	N	N	N	N	RHZ			Supervised	Not performed
5234	30_39	Male	4 to 7 years	Other	Cure	New Case	Pul	P+E		Pos	Not performed		Susp c/cavid		Neg		N	N	S	N	N	N	N	RHZ				Not performed
5241	20_29	Male	8 to 11 years	Other	Cure	Recurrence	Pul	Pul	Contact Investigation	Neg	Not performed	Pos	Susp TB	Not performed	Neg		N	N	N	N	N	N	N	RHZE			Supervised	Not performed
5245	20_29	Male	4 to 7 years	Other	Cure	New Case	Pul	Pul	Outpatient Demand	Pos	Not performed	Not performed	Not performed	Not performed	Neg		N	N	N	N	S	N	N	RHZ			Self-Administered	Not performed
5254	20_29	Male	8 to 11 years	Other	Cure	Recurrence	Pul	Pul	Outpatient Demand	Pos	Not performed	Not performed	Susp TB	Not performed	Neg		N	N	N	N	N	N		RHZE			Supervised	Not performed
5258	70_79	Male	Nenhuma	Retiree	Cure	New Case	Pul	Pul	Outpatient Demand	Pos		Pos	Susp TB		Neg		N	N	N	N	N	N	N	RHZ			Supervised
5259	30_39	Female	4 to 7 years	Other	Cure	New Case	Pul	Pul	Outpatient Demand	Pos	Not performed	Not performed	Susp TB	Not performed	Not performed		N	N	N	N	N	N	N	RHZ			Supervised	Not performed
5261	20_29	Male	8 to 11 years	Unemployed	Cure	New Case	Pul	Pul	Outpatient Demand	Pos	Not performed	Not performed	Susp TB	Not performed	Not performed		N	N	N	N	N	N	N	RHZ			Supervised	Not performed
5298	20_29	Male	8 to 11 years	Other	Cure	New Case	Pleural	Ext	Outpatient Demand	Not performed	Not performed	Not performed	Susp TB		Pos		S	N	N	N	N	N	N	RHZ			Self-Administered	Sugestivo TB
5300	20_29	Male	8 to 11 years	Unemployed	Cure	New Case	Pul	Pul	Outpatient Demand	Pos	Not performed	Not performed	Susp TB		Neg		N	N	N	N	N	N	N	RHZ			Supervised	Not performed
5315	40_49	Female	8 to 11 years	Unemployed	Cure	New Case	Meningea	Ext	Diagnosis elucidation in hospitalization	Neg	Not performed	Neg		Not performed	Pos		S	N	N	N	N	N	N	OUTROS			Supervised	Not performed
5316	20_29	Female	1 to 3 years	Other	Cure	New Case	Pul	Pul	Outpatient Demand	Not performed	Not performed	Not performed	Susp TB		Not performed		N	N	N	N	N	N	N	RHZ				Not performed
5334	20_29	Male	8 to 11 years	Other	Cure	New Case	Pul	Pul	Urgency / emergency	Pos	Not performed	Not performed	Susp TB	Not performed	Neg		N	N	N	N	N	N	N	RHZ			Self-Administered	Not performed
5336	30_39	Male	8 to 11 years	Other	Cure	New Case	Pul	Pul	Outpatient Demand	Pos			Susp TB				N	N	N	N	N	N	N	RHZ			Supervised
5338	40_49	Male	4 to 7 years	Other	Cure	New Case	Pul	Pul	Urgency / emergency	Pos	Not performed	Not performed	Susp TB	Not performed	Not performed		N	N	N	N	N	N	N	RHZ			Supervised	Not performed
5352	60_69	Male	1 to 3 years	Other	Cure	New Case	Pul	Pul	Outpatient Demand	Neg	Not performed	Not performed	Susp c/cavid	Sugestivo TB			N	N	N	N	N	N	N	RHZ			Self-Administered	Not performed
5363	30_39	Male	4 to 7 years	Other	Cure	New Case	Pul	Pul	Outpatient Demand	Pos			Susp TB		Neg		N	N	N	N	N	N	N	RHZ
5365	30_39	Male	4 to 7 years	Other	Cure	New Case	Pul	Pul	Urgency / emergency	Pos	Not performed	Not performed	Susp TB	Not performed	Neg		N	N	N	N	N	N	N	RHZ				Not performed
5366	30_39	Female	4 to 7 years	Housewife	Cure	New Case	Pul	Pul	Urgency / emergency	Pos	Not performed	Pos	Susp TB		Neg		N	N	N	N	N	N	N	RHZ			Self-Administered	Not performed
5371	20_29	Male	8 to 11 years	Other	Cure	New Case	Pul	Pul	Active Search in Institution	Pos	Not performed	Not performed	Susp TB	Not performed	Neg		N	N	N	N	N	N	N	RHZ			Supervised	Not performed
5389	30_39	Male	8 to 11 years	Other	Cure	Retr Aband	Pul	Pul	Outpatient Demand	Pos	Not performed	Neg	Susp c/cavid	Not performed	Neg		N	N	N	N	N	N	N	RHZ			Self-Administered	Not performed
5402	40_49	Female	4 to 7 years	Other	Cure	New Case	Pul	Pul	Urgency / emergency	Pos	Not performed	Neg	Susp TB	Not performed	Neg		N	N	N	N	N	N	N	RHZ			Supervised
5409	30_39	Male		Other	Abandonment	New Case	Pul	P+E	Outpatient Demand	Neg	Not performed	Not performed	Susp TB	Not performed	Not performed		N	N	S	N	N	N		RHZ			Supervised	Not performed
5410	30_39	Male	4 to 7 years	Other	Cure	New Case	Pul	Pul	Outpatient Demand	Pos	Pos	Not performed			Neg		N	N	S	N	N	N	N	RHZ	SZEET	Another motive	Supervised
5424	40_49	Male	4 to 7 years	Other	Cure	New Case	Pul	Pul	Outpatient Demand	Pos			Not performed		Neg		N	N	N	N	N	N	N	RHZ			Supervised
5432	50_59	Male	1 to 3 years		Cure	Recurrence	Pul	Pul	Outpatient Demand	Pos		Pos	Not performed		Neg		N	S	N	N	N	N	N	RHZ	RHZE		Supervised
5434	40_49	Male	4 to 7 years		Cure	New Case	Pul	Pul	Outpatient Demand	Pos			Susp TB		Neg		N	N	N	N	N	N	N	RHZ			Supervised
5436	20_29	Male	4 to 7 years	Other	Cure	New Case	Pul	Pul	Urgency / emergency	Pos	Not performed	Pos	Susp TB	Not performed	Neg		N	N	N	N	N	N	N	RHZ			Supervised	Not performed
5460	30_39	Male	4 to 7 years	Other	Cure	New Case	Pul	Pul	Outpatient Demand	Pos	Not performed	Neg	Susp c/cavid	Not performed	Neg		N	N	S	N	N	N	N	RHZE			Supervised	Not performed
5461	30_39	Female	8 to 11 years	Other	Cure	New Case	Pul	Pul	Outpatient Demand	Pos	Not performed	Not performed	Susp TB	Not performed	Neg		N	N	N	N	N	N	N	RHZ			Self-Administered	Not performed
5465	10_14	Male	4 to 7 years	Other	Cure	New Case	Pul	Pul	Outpatient Demand	Neg	Not performed	Neg	Susp TB	Not performed	Neg		N	N	N	N	N	N	N	RHZ			Supervised	Not performed
5476	40_49	Male	8 to 11 years	Other	Abandonment	New Case	Pul	Pul	Outpatient Demand	Pos	Not performed	Not performed	Susp c/cavid	Not performed	Neg		N	N	N	N	N	N	N	RHZ			Supervised	Not performed
5481	30_39	Male	4 to 7 years	Other	Cure	New Case	Pleural	Ext	Diagnosis elucidation in hospitalization	Neg		Not performed	Susp TB		Neg		N	N	N	N	N	N	N	RHZ			Supervised
5492	30_39	Male	8 to 11 years	Other	Cure	New Case	Pul	Pul	Outpatient Demand	Neg	Not performed	Not performed	Susp TB	Not performed	Neg		N	N	N	N	N	N	N	RHZ			Self-Administered	Not performed
5496	40_49	Male	8 to 11 years	Other	Cure	New Case	Pleural	Ext	Outpatient Demand	Not performed	Not performed	Not performed	Susp TB	Not performed	Neg		N	N	N	N	N	N	N	RHZ			Supervised	Not performed
5514	40_49	Female	8 to 11 years	Other	Cure	Retr Aband	Pul	Pul	Outpatient Demand	Pos		Pos	Susp TB		Pos		S	N	N	N	N	N	N	RHZE			Supervised
5515	40_49	Male	8 to 11 years	Other	Cure	New Case	Pleural	Ext	Outpatient Demand	Not performed	Neg	Not performed	Susp TB	Not performed	Pos		S	N	N	N	N	N	N	RHZ	RHZE	Intolerance/Toxicity	Supervised	Not performed
5535	40_49	Male	8 to 11 years		Cure	New Case	Pul	Pul	Outpatient Demand	Pos	Not performed	Not performed	Susp c/cavid	Not performed	Pos		S	S	N	N	N	N		RHZ			Self-Administered	Not performed
5539	30_39	Male	4 to 7 years	Unemployed	Cure	New Case	Pul	Pul	Outpatient Demand	Pos	Not performed	Pos	Susp TB	Not performed	Neg		N	N	S	N	N	N	N	RHZ			Self-Administered	Not performed	Sensitive
5542	30_39	Male	4 to 7 years	Other	Cure	New Case	Pul	Pul	Outpatient Demand	Neg	Neg	Neg	Normal	Not performed	Neg		N	N	N	N	N	N	N	RHZ			Self-Administered	Not performed
5551	30_39	Female	8 to 11 years	Housewife	Cure	New Case	Pul	Pul	Outpatient Demand	Neg	Not performed	Neg	Susp TB	Not performed	Not performed		N	N	N	N	N	N	N	RHZ	OUTROS	Intolerance/Toxicity	Self-Administered	BAAR pos
5564	15_19	Male		Other	Cure	New Case	Pul	Pul	Urgency / emergency	Not performed	Not performed	Not performed	Susp c/cavid	Not performed	Not performed		N	N	N	N	N	N	N	RHZ			Supervised	Not performed
5567	30_39	Male	4 to 7 years	Other	Cure	New Case	Pul	Pul	Active Search in the Community	Pos	Not performed	Not performed	Susp TB	Not performed	Neg		N	N	S	N	N	N	N	RHZ			Supervised	Not performed
5575	40_49	Female		Housewife	Cure	Recurrence	Pul	Pul	Outpatient Demand	Neg	Not performed	Not performed	Susp TB	Not performed	Pos		S	N	N	N	N	N		RHZ			Self-Administered	Not performed
5583	30_39	Male	4 to 7 years	Other	Cure	Recurrence	Pul	Pul	Diagnosis elucidation in hospitalization	Pos			Susp TB		Not performed		N	N	N	S	N	N		RHZ			Supervised		TB R
5587	20_29	Female			Cure	New Case	Pul	Pul	Urgency / emergency	Neg	Not performed	Not performed	Susp TB	Not performed	Neg		N	N	N	N	N	N		RHZ			Self-Administered	Not performed
5597	60_69	Male	1 to 3 years	Other	Cure	New Case	Pul	Pul	Diagnosis elucidation in hospitalization	Pos	Not performed	Pos	Susp TB	Not performed	Neg		N	S	N	N	N	N	N	RHZ			Supervised	Not performed
5602	15_19	Male	8 to 11 years	Other	Cure	New Case	Pul	Pul	Active Search in the Community	Neg	Not performed	Neg	Susp TB	Not performed	Neg		N	N	N	N	N	N	N	RHZ			Self-Administered	Not performed
5603	40_49	Male	4 to 7 years	Housewife	Cure	New Case	Pul	Pul	Outpatient Demand	Pos	Not performed	Not performed	Normal	Not performed	Neg		N	N	N	N	N	N	N	RHZ			Self-Administered	Not performed
5631	30_39	Male	8 to 11 years	Other	Cure	New Case	Pul	Pul	Outpatient Demand	Pos		Pos	Normal		Neg		N	N	N	N	N	N	N	RHZ			Supervised
5632	50_59	Female	8 to 11 years		Cure	New Case	Pul	Pul	Outpatient Demand	Pos	Not performed	Not performed	Susp TB		Not performed		N	N	N	N	N	N	N	RHZ			Self-Administered	Not performed
5636	20_29	Male	4 to 7 years	Other	Cure	New Case	Pul	Pul	Urgency / emergency	Pos	Not performed	Pos	Susp c/cavid	Not performed	Neg		N	N	N	N	N	N	N	RHZ			Supervised	Not performed	Sensitive
5673	50_59	Male	8 to 11 years	Other	Cure	New Case	Pleural	Ext	Diagnosis elucidation in hospitalization	Neg	Not performed	Not performed	Susp TB	Not performed	Neg		N	N	S	N	N	N	N	RHZ			Supervised	Not performed
5674	30_39	Male	1 to 3 years	Unemployed	Cure	New Case	Multiplos Orgaos	Dissem	Diagnosis elucidation in hospitalization	Neg	Not performed	Not performed	Susp TB	Not performed	Pos		S	N	N	N	N	N		RHZ			Supervised	Not performed
5680	15_19	Male	8 to 11 years	Other	Cure	New Case	Pul	Pul	Outpatient Demand	Pos	Not performed	Pos	Not performed	Not performed	Neg		N	N	N	N	N	N		RHZ			Supervised	Not performed
5689	20_29	Female	8 to 11 years	Unemployed	Cure	New Case	Pul	Pul	Contact Investigation	Neg	Not performed	Not performed	Susp TB	Not performed	Neg		N	N	N	N	N	N	N	RHZ			Supervised	Not performed
5690	30_39	Male	1 to 3 years	Other	Cure	New Case	Pul	Pul	Outpatient Demand	Pos	Not performed	Not performed	Susp c/cavid	Not performed	Neg		N	N	S	N	N	N	N	RHZ			Supervised	Not performed
5693	50_59	Male	4 to 7 years	Other	Cure	New Case	Pul	Pul	Outpatient Demand	Not performed	Not performed	Not performed	Susp c/cavid	Not performed	Neg		N	N	N	N	N	N	N	RHZ				Not performed
5705	30_39	Female	4 to 7 years	Housewife	Cure	New Case	Ganglionic Peripheral	Ext	Outpatient Demand	Not performed	Not performed	Not performed	Susp TB	Not performed	Pos		S	N	N	N	N	N	N	RHZ			Supervised	Not performed
5715	10_14	Male	4 to 7 years	Other	Cure	New Case	Pul	Pul	Contact Investigation	Neg	Not performed	Pos	Susp TB	Not performed	And		N	N	N	N	N	N	N	RHZ			Supervised	Not performed
5716	40_49	Female	4 to 7 years		Cure	New Case	Pleural	Ext	Outpatient Demand	Neg	Not performed	Not performed	Susp TB	Not performed	Neg		N	N	N	N	N	N	N	RHZ			Self-Administered	Not performed
5717	20_29	Male		Unemployed	Cure	New Case	Pul	Pul	Outpatient Demand	Pos	Not performed	Not performed	Susp c/cavid	Not performed	Neg		N	N	N	N	N	N		RHZ			Supervised	Not performed
5749	20_29	Female	8 to 11 years	Unemployed	Cure	New Case	Pul	Pul	Outpatient Demand	Pos	Not performed	Neg	Susp TB	Not performed	Neg		N	N	N	N	N	N	N	RHZ	OUTROS	Intolerance/Toxicity	Supervised	Not performed
5750	30_39	Male	4 to 7 years	Other	Cure	New Case	Pul	Pul	Urgency / emergency	Pos	Not performed	Not performed	Susp TB	Not performed	Not performed		N	N	N	N	N	N	N	RHZ			Supervised	Not performed
5765	50_59	Male	4 to 7 years	Other	Cure	New Case	Pul	Pul		Pos	Pos	Neg			Neg		N	N	N	N	N	N	N	RHZ			Self-Administered
5767	20_29	Male	4 to 7 years	Unemployed	Abandonment	New Case	Pul	Pul	Outpatient Demand	Pos	Not performed	Not performed	Susp TB	Not performed	Not performed		N	N	S	N	S	N	N	RHZ			Supervised	Not performed
5769	30_39	Male	8 to 11 years	Other	Cure	New Case	Pul	Pul	Outpatient Demand	Pos	Not performed	Not performed	Not performed	Not performed	Neg		N	S	N	N	N	N	N	RHZ			Supervised	Not performed	TB R
5770	30_39	Male	8 to 11 years	Other	Cure	New Case	Pul	Pul	Outpatient Demand	Pos	Not performed	Pos			Neg		N	N	N	N	N	N	N	RHZ			Self-Administered	BAAR pos
5781	30_39	Female	4 to 7 years	Housewife	Cure	New Case	Pul	Pul	Urgency / emergency	Pos	Not performed	Pos	Susp TB	Not performed	Neg		N	N	N	N	N	N	N	RHZ			Supervised	Not performed	Sensitive
5782	20_29	Male	8 to 11 years	Other	Abandonment	New Case	Pul	Pul	Contact Investigation	Pos	Not performed	Not performed		Not performed			N	N	N	N	S	N	N	RHZ			Supervised	Not performed
5799	20_29	Male	4 to 7 years	Unemployed	Cure	New Case	Pul	Pul	Outpatient Demand	Pos					Neg		N	N	N	N	N	N	N	RHZ			Supervised
5809	50_59	Female	4 to 7 years	Other	Cure	New Case	Pul	Pul	Contact Investigation	Pos	Not performed	Not performed	Not performed	Not performed	Neg		N	N	N	N	N	N	N	RHZ			Supervised	Not performed
5829	30_39	Male		Other	Cure	New Case	Pul	Pul	Outpatient Demand	Pos	Not performed	Pos	Susp TB		Neg		N	N	N	N	N	N		RHZ			Self-Administered	Not performed
5862	30_39	Female	8 to 11 years	Healthcare professional	Cure	New Case	Pleural	Ext	Diagnosis elucidation in hospitalization	Not performed	Neg	Not performed	Susp TB	Not performed	Neg		N	N	N	N	N	N	N	RHZ			Supervised	Not performed
5868	40_49	Male	4 to 7 years	Other	Cure	New Case	Pul	Pul	Outpatient Demand	Pos	Not performed	Not performed	Susp TB	Not performed	Neg		N	N	N	N	N	N	N	RHZ			Supervised	Not performed
5885	30_39	Male	1 to 3 years	Other	Cure	New Case	Miliar	Ext	Diagnosis elucidation in hospitalization	Neg	Not performed	Not performed	Susp TB	Not performed	Neg		N	N	S	N	N	N	N	RHZ			Supervised	Not performed
5913	30_39	Female	4 to 7 years	Housewife	Cure	New Case	Pul	Pul	Outpatient Demand	Neg	Not performed	Pos	Not performed	Not performed	Neg		N	N	N	N	N	N	N	RHZ			Supervised	Not performed	Sensitive
5929	20_29	Female	8 to 11 years	Unemployed	Cure	New Case	Pul	Pul	Contact Investigation	Pos			Susp TB	Not performed	Neg		N	N	N	N	N	N	N	RHZ			Supervised
5934	20_29	Female	4 to 7 years	Housewife	Cure	New Case	Pul	Pul	Outpatient Demand	Pos	Not performed	Not performed	Susp c/cavid	Not performed	Neg		N	N	N	N	N	N	N	RHZ			Supervised	Not performed
5937	30_39	Female	4 to 7 years	Other	Cure	Retr Aband	Pul	Pul	Contact Investigation	Pos	Not performed	Pos	Susp TB	Not performed	Pos		S	N	N	N	N	N	N	RHZE			Supervised	Not performed	Sensitive
5955	Maior de 80 anos	Male	8 to 11 years	Retiree	Cure	New Case	Pul	Pul	Outpatient Demand	Pos		Not performed			Neg		N	N	N	N	N	N	N	RHZ			Self-Administered	Not performed
5957	20_29	Female	4 to 7 years	Other	Cure	New Case	Pul	Pul	Outpatient Demand	Pos	Not performed	Not performed	Susp c/cavid	Not performed	Neg		N	N	N	N	N	N	N	RHZ			Supervised	Not performed
5962	15_19	Male	8 to 11 years	Other	Abandonment	Retr Aband	Pul	Pul	Outpatient Demand	Pos	Not performed	Pos	Susp TB	Not performed	Neg		N	N	N	N	S	N		RHZE			Supervised	Not performed
5965	50_59	Female	4 to 7 years	Housewife	Cure	New Case	Pul	Pul	Outpatient Demand	Pos	Not performed	Pos	Susp TB		And		N	N	N	N	N	N	N	RHZ				Not performed
5969	20_29	Female	8 to 11 years	Housewife	Cure	Recurrence	Pul	Pul	Contact Investigation	Pos	Not performed	Pos	Susp TB	Not performed	Neg		S	N	N	N	N	N		RHZE			Supervised	Not performed
5979	60_69	Female		Housewife	Cure	Recurrence	Pul	Pul	Outpatient Demand	Pos			Susp TB		Neg		N	S	N	N	N	N		RHZ			Self-Administered
5987	40_49	Male	4 to 7 years	Retiree	Abandonment	New Case	Pul	Pul	Outpatient Demand	Pos		Not performed	Susp TB		Neg		N	N	S	N	N	N	N	RHZ			Self-Administered	Not performed
5992	70_79	Male	1 to 3 years	Other	Cure	New Case	Pleural	Ext	Outpatient Demand	Neg	Not performed	Not performed	Susp c/cavid	Not performed	Neg		N	N	N	N	N	N	N	RHZ			Supervised	Sugestivo TB
5997	30_39	Male	1 to 3 years	Unemployed	Cure	New Case	Pul	Pul	Urgency / emergency	Pos	Not performed	Pos	Susp TB	Not performed	Neg		N	N	N	N	N	N	N	RHZ			Supervised	Not performed
6006	40_49	Female	4 to 7 years	Housewife	Cure	New Case	Pul	Pul	Outpatient Demand	Pos		Not performed			Neg		N	N	N	N	N	N	N	RHZ			Supervised
6007	40_49	Male		Unemployed	Cure	New Case	Pul	P+E	Contact Investigation	Neg			Susp TB		Neg		N	N	S	N	N	N		RHZ			Supervised
6018	30_39	Female	8 to 11 years	Unemployed	Cure	New Case	Pul	Pul	Urgency / emergency	Pos	Not performed	Not performed	Susp c/cavid	Not performed	Neg		N	N	N	N	N	N	N	RHZ			Supervised	Not performed
6019	10_14	Male	4 to 7 years	Other	Cure	New Case	Ganglionic Peripheral	Ext	Outpatient Demand	Not performed	Not performed	Not performed	Not performed	Not performed	Not performed		N	N	N	N	N	N	N	RHZ			Self-Administered	Sugestivo TB
6026	15_19	Female	8 to 11 years	Other	Abandonment	New Case	Pul	Pul	Outpatient Demand	Pos	Not performed	Not performed	Not performed	Not performed	Not performed		N	N	N	N	N	N	N	RHZ			Self-Administered	Not performed
6034	15_19	Male	8 to 11 years	Other	Cure	New Case	Pul	Pul	Outpatient Demand	Pos	Not performed	Not performed	Susp TB	Not performed	Neg		N	N	N	N	N	N	N	RHZ			Self-Administered	Not performed
6040	60_69	Male	4 to 7 years	Retiree	Cure	New Case	Pul	Pul	Outpatient Demand	Pos	Not performed	Neg	Susp c/cavid	Not performed	Neg		N	N	N	N	N	N	N	RHZ			Self-Administered	Not performed
6043	30_39	Male	4 to 7 years	Other	Cure	New Case	Miliar	Ext	Urgency / emergency	Neg	Not performed	Not performed	Susp TB	Not performed	Neg		N	N	N	N	N	N	N	RHZ			Self-Administered	Not performed
6050	20_29	Male	4 to 7 years	Unemployed	Cure	Retr Aband	Pul	Pul	Active Search in the Community	Neg	Not performed	Not performed	Susp TB	Not performed	Neg		N	N	N	N	S	N		RHZE	RHZE	Drug Resistance	Supervised	Not performed
6051	50_59	Female	8 to 11 years	Retiree	Cure	New Case	Pul	Pul	Outpatient Demand	Pos	Not performed	Pos	Susp TB	Not performed	Neg		N	S	N	N	N	N	N	RHZ				Not performed
6052	40_49	Male	4 to 7 years	Unemployed	Cure	New Case	Pul	Pul	Urgency / emergency	Pos	Not performed	Not performed	Susp TB	Not performed	Neg		N	N	S	N	N	N	N	RHZ			Supervised	Not performed
6056	20_29	Male	4 to 7 years		Cure	New Case	Pul	Pul		Neg		Pos	Susp TB		Neg		N	N	N	N	N	N	N	RHZ			Self-Administered
6058	20_29	Male	4 to 7 years	Unemployed	Abandonment	Retr Aband	Pul	Pul	Outpatient Demand	Pos	Not performed	Pos	Susp TB	Not performed	Neg		N	N	N	N	S	N	N	OUTROS			Supervised	Not performed
6062	40_49	Female	8 to 11 years	Housewife	Cure	New Case	Pul	Pul	Outpatient Demand	Pos	Not performed	Not performed	Susp c/cavid	Not performed	Neg		N	N	N	N	N	N	N	RHZ			Self-Administered	Not performed
6065	15_19	Male	8 to 11 years	Other	Cure	New Case	Pul	Pul	Urgency / emergency	Neg	Not performed	Not performed	Susp TB	Not performed	Neg		N	S	N	N	N	N	N	RHZ			Self-Administered	Not performed
6071	20_29	Male	8 to 11 years	Other	Cure	New Case	Pul	Pul	Urgency / emergency	Pos	Not performed	Not performed	Susp c/cavid	Not performed	Neg		N	N	N	N	N	N	N	RHZ			Self-Administered	Not performed
6072	60_69	Female	1 to 3 years	Housewife	Cure	New Case	Pul	Pul	Urgency / emergency	Neg	Not performed	Neg	Susp TB	Not performed	Neg		N	N	N	N	N	N	N	RHZ			Supervised	Not performed	Sensitive
6073	40_49	Male	8 to 11 years	Other	Cure	New Case	Pul	Pul	Outpatient Demand	Pos	Not performed	Not performed	Susp TB	Not performed	Neg		N	N	S	N	N	N	N	RHZ			Self-Administered	Not performed
6079	20_29	Female	8 to 11 years	Other	Cure	New Case	Pul	Pul	Urgency / emergency	Pos	Not performed	Not performed	Not performed		Neg		N	N	N	N	N	N	N	RHZ			Supervised
6085	50_59	Male			Abandonment	New Case	Pul	Pul	Diagnosis elucidation in hospitalization	Not performed			Susp TB		Neg		N	N	N	N	N	N		RHZ			Self-Administered
6089	20_29	Female	4 to 7 years	Other	Abandonment	New Case	Pul	Pul	Outpatient Demand	Pos		Pos	Susp c/cavid		Neg		N	N	N	N	N	N	N	RHZ			Self-Administered
6114	60_69	Female	4 to 7 years	Housewife	Cure	New Case	Pul	Pul	Diagnosis elucidation in hospitalization	Neg	Pos	Not performed	Not performed	Not performed	Neg		N	N	N	N	N	N	N	RHZ			Self-Administered	Sugestivo TB
6136	60_69	Male	8 to 11 years	Other	Cure	New Case	Pul	Pul	Outpatient Demand	Pos	Not performed	Pos	Susp TB	Not performed	Not performed		N	N	N	N	N	N	N	RHZ			Self-Administered	Not performed
6153	05_09	Female		Other	Cure	New Case	Pul	Pul	Outpatient Demand	Not performed	Not performed	Not performed	Susp TB	Not performed	Not performed		N	N	N	N	N	N		RHZ			Supervised	Not performed
6156	40_49	Male	1 to 3 years	Other	Cure	New Case	Pul	Pul	Outpatient Demand	Pos	Not performed	Not performed	Susp TB	Not performed	Neg		N	N	N	N	N	N	N	RHZ			Supervised	Not performed
6161	40_49	Male	8 to 11 years	Other	Cure	New Case	Pul	Pul	Outpatient Demand	Pos		Not performed			Neg		N	N	N	N	N	N	N	RHZ			Supervised
6165	40_49	Male	4 to 7 years	Unemployed	Cure	New Case	Pele	Ext	Urgency / emergency	Not performed	Not performed	Not performed	Not performed		Neg		N	N	N	N	N	N	N	RHZ			Supervised	Sugestivo TB	Sensitive
6182	50_59	Male		Retiree	Cure	New Case	Pul	Pul	Outpatient Demand	Pos	Not performed	Pos	Not performed	Not performed	Neg		N	N	N	N	N	N		RHZ
6189	60_69	Male	8 to 11 years	Retiree	Cure	New Case	Pul	Pul	Urgency / emergency	Pos			Susp TB		Neg		N	N	N	N	N	N	N	RHZ			Supervised
6193	20_29	Female	4 to 7 years	Unemployed	Cure	New Case	Pul	Pul	Outpatient Demand	Pos	Not performed	Not performed	Susp c/cavid	Not performed	Neg		N	N	N	N	N	N	N	RHZ			Supervised	Not performed
6199	30_39	Female	8 to 11 years	Other	Cure	New Case	Multiplos Orgaos	Dissem	Diagnosis elucidation in hospitalization	Neg	Not performed	Neg	Susp TB	Not performed	Neg		N	N	N	N	N	N	N	RHZ			Supervised	Not performed
6204	50_59	Female	8 to 11 years	Housewife	Cure	New Case	Pul	Pul	Diagnosis elucidation in hospitalization	Pos	Not performed	Not performed	Susp TB	Not performed	Not performed		N	N	N	N	N	N	N	RHZ			Self-Administered	Not performed
6210	40_49	Female	4 to 7 years	Other	Cure	New Case	Pul	Pul	Outpatient Demand	Pos	Not performed	Not performed	Susp TB	Not performed	Neg		N	N	N	N	N	N	N	RHZ			Supervised	Not performed
6239	30_39	Male	1 to 3 years	Unemployed	Abandonment	New Case	Pul	Pul	Contact Investigation	Not performed	Not performed	Not performed	Susp TB	Not performed	Not performed		N	N	N	N	N	N	N	RHZ			Supervised	Not performed
6242	40_49	Male	4 to 7 years	Other	Cure	New Case	Pleural	Ext	Urgency / emergency	Not performed	Neg	Neg	Susp TB	Not performed	Neg		N	N	N	N	N	N	N	RHZ			Supervised	Not performed
6251	20_29	Male	8 to 11 years	Other	Cure	New Case	Pul	Pul	Outpatient Demand	Pos	Not performed	Neg	Susp TB	Not performed	Neg		N	N	N	N	N	N	N	Others	SZEET	Drug Resistance	Self-Administered	Not performed
6260	50_59	Female	4 to 7 years	Housewife	Cure	New Case	Ganglionic Peripheral	Ext	Diagnosis elucidation in hospitalization	Not performed	Neg	Not performed			Neg		N	S	N	S	N	N	N	RHZ				BAAR pos
6267	40_49	Female	8 to 11 years	Housewife	Cure	New Case	Pul	Pul	Urgency / emergency	Pos	Not performed	Not performed	Susp TB	Not performed	Neg		N	N	N	N	N	N	N	RHZ				Not performed
6278	50_59	Female	4 to 7 years	Other	Cure	New Case	Pul	Pul	Outpatient Demand	Pos			Susp TB		Neg		N	N	N	N	N	N	N	RHZ			Supervised
6281	70_79	Female	4 to 7 years	Housewife	Cure	New Case	Pleural	Ext	Outpatient Demand	Neg	Pos	Not performed	Outra Patologia	Not performed	Neg		N	N	N	N	N	N	N	RHZ			Self-Administered	Sugestivo TB
6284	50_59	Male	4 to 7 years	Unemployed	Cure	New Case	Pul	Pul	Active Search in the Community	Pos	Not performed	Pos	Susp c/cavid	Not performed	Pos		S	N	N	N	N	N	N	RHZ			Self-Administered	Not performed	AND
6309	50_59	Male	4 to 7 years	Other	Abandonment	New Case	Pul	Pul	Outpatient Demand	Pos	Not performed	Pos	Not performed	Not performed	Neg		N	N	N	N	N	N	N	RHZ				Not performed
6318	15_19	Female	8 to 11 years		Abandonment	New Case	Pul	Pul	Diagnosis elucidation in hospitalization	Pos	Not performed	Not performed	Susp TB	Not performed	Neg		N	N	N	N	N	N	N	RHZ			Self-Administered	Not performed
6320	15_19	Male	4 to 7 years	Other	Cure	New Case	Pul	Pul	Urgency / emergency	Pos	Not performed	Pos	Susp TB	Not performed	Neg		N	N	N	N	S	N		RHZ			Supervised	Not performed
6321	30_39	Female	4 to 7 years	Other	Cure	New Case	Miliar	Ext	Urgency / emergency	Neg	Not performed	Neg	Susp TB		Neg		N	N	N	N	N	N	N	RHZ			Supervised	Not performed
6333	20_29	Female	8 to 11 years	Other	Cure	New Case	Pul	Pul	Outpatient Demand	Pos	Not performed	Not performed	Normal	Not performed	Neg		N	N	N	N	N	N	N	RHZ			Self-Administered	Not performed
6344	30_39	Female	8 to 11 years	Other	Cure	New Case	Pul	Pul	Diagnosis elucidation in hospitalization	Pos	Not performed	Not performed	Susp c/cavid		Neg		N	N	N	N	N	N	N	RHZ			Supervised	Not performed
6350	40_49	Female	8 to 11 years		Cure	New Case	Pul	Pul	Outpatient Demand	Pos	Not performed	Not performed	Susp TB	Not performed	Neg		N	N	N	N	N	N	N	RHZ			Self-Administered	Not performed
6351	40_49	Male	4 to 7 years		Cure	New Case	Pul	Pul	Outpatient Demand	Pos	Not performed	Not performed	Susp c/cavid	Not performed	Neg		N	N	N	N	N	N	N	RHZ			Supervised	Not performed
6354	05_09	Male	4 to 7 years	Other	Cure	New Case	Pul	Pul	Contact Investigation	Not performed	Not performed	Not performed	Not performed	Not performed	Not performed		N	N	N	N	N	N		RHZ			Supervised	Not performed
6358	50_59	Male	8 to 11 years	Other	Cure	New Case	Pul	Pul	Urgency / emergency	Pos			Susp TB		Neg		N	N	N	N	N	N	N	RHZ			Supervised
6359	30_39	Female	8 to 11 years	Other	Cure	New Case	Pul	Pul	Urgency / emergency	Pos	Not performed	Not performed	Susp c/cavid	Not performed	Neg		N	N	N	N	N	N	N	RHZ			Supervised	Not performed
6364	05_09	Female	1 to 3 years	Other	Cure	New Case	Pul	Pul	Outpatient Demand	Neg	Not performed	Pos	Susp TB		Neg		N	N	N	N	N	N	N	RHZ			Supervised	Not performed
6367	05_09	Male	1 to 3 years		Cure	New Case	Pul	Pul	Contact Investigation	Not performed	Not performed	Not performed	Susp TB	Not performed	Not performed		N	N	N	N	N	N	N	RHZ			Supervised	Not performed
6389	40_49	Female	8 to 11 years	Other	Cure	Recurrence	Miliar	Ext	Diagnosis elucidation in hospitalization	Neg	Not performed	Not performed	Susp TB	Not performed	Neg		N	N	N	N	N	N	N	RHZ			Supervised	Sugestivo TB
6390	20_29	Male	8 to 11 years	Other	Cure	New Case	Pul	Pul	Urgency / emergency	Pos	Not performed	Not performed	Susp TB	Not performed	Neg		N	N	N	N	N	N	N	RHZ			Supervised	Not performed
6413	20_29	Female	8 to 11 years	Other	Cure	New Case	Pul	Pul	Outpatient Demand	Pos	Not performed	Pos	Susp TB	Not performed	Neg		N	N	N	N	N	N	N	RHZ			Supervised	Not performed
6420	50_59	Female	4 to 7 years		Cure	New Case	Vias Urinarias	Ext	Outpatient Demand	Not performed	Not performed	Not performed	Outra Patologia		Neg		N	N	N	N	N	N	N	RHZ			Supervised	Not performed
6427	10_14	Female	4 to 7 years	Other	Cure	New Case	Pul	Pul	Outpatient Demand	Pos	Not performed	Not performed	Not performed	Not performed	Neg		N	N	N	N	N	N	N	RHZ			Supervised	Not performed
6429	40_49	Male	4 to 7 years	Unemployed	Cure	New Case	Pul	Pul	Outpatient Demand	Pos			Susp TB		Neg		N	N	N	N	N	N	N	RHZ			Supervised
6430	50_59	Male		Unemployed	Cure	New Case	Pul	Pul	Outpatient Demand	Neg	Not performed	Not performed	Susp c/cavid	Not performed	Neg		N	N	N	N	N	N		RHZ			Self-Administered	Not performed
6437	20_29	Male	8 to 11 years	Other	Cure	New Case	Pul	Pul	Urgency / emergency	Pos	Not performed	Not performed	Susp c/cavid		Neg		N	N	N	N	N	N	N	RHZ			Supervised	Not performed
6443	20_29	Male	8 to 11 years	Unemployed	Cure	New Case	Pul	Pul	Outpatient Demand	Pos	Not performed	Not performed	Susp c/cavid	Not performed	Neg		N	N	N	N	S	N	Penal Institute	RHZ			Supervised	Not performed
6450	20_29	Male	8 to 11 years	Other	Cure	New Case	Pul	Pul	Urgency / emergency	Pos	Not performed	Not performed	Susp TB	Not performed	Neg		N	N	N	N	N	N	N	RHZ			Supervised	Not performed
6461	50_59	Female	4 to 7 years	Other	Cure	New Case	Pul	Pul	Outpatient Demand	Pos	Not performed	Not performed	Not performed	Not performed	Neg		N	N	N	N	N	N	N	RHZ			Supervised	Not performed
6473	05_09	Male	1 to 3 years	Other	Cure	New Case	Pul	Pul	Contact Investigation	Not performed	Not performed	Not performed	Susp TB	Not performed	Not performed		N	N	N	N	N	N	N	RHZ			Supervised	Not performed
6488	60_69	Male	1 to 3 years	Other	Cure	New Case	Pul	Pul	Diagnosis elucidation in hospitalization	Pos	Not performed	Not performed	Susp c/cavid	Not performed	Neg		N	N	N	N	N	N	N	RHZ			Supervised	Not performed
6497	40_49	Female	8 to 11 years	Other	Cure	New Case	Pul	Pul	Outpatient Demand	Pos	Not performed	Not performed	Susp TB		Not performed		N	N	N	N	N	N	N	RHZ			Self-Administered	Not performed
6499	50_59	Male	1 to 3 years	Unemployed	Cure	New Case	Pul	Pul	Outpatient Demand	Pos	Not performed	Not performed	Susp c/cavid	Not performed	Not performed		N	N	S	N	N	N	N	RHZ			Supervised	Not performed
6512	30_39	Male	4 to 7 years	Other	Cure	New Case	Pul	Pul	Urgency / emergency	Pos	Not performed	Not performed	Susp TB	Not performed	Neg		N	N	N	N	N	N	N	RHZ			Supervised	Not performed
6513	20_29	Male	8 to 11 years	Other	Cure	New Case	Pul	Pul	Outpatient Demand	Neg		Neg	Susp TB		Neg		N	N	N	N	N	N	N	RHZ			Supervised	Not performed
6527	20_29	Female	8 to 11 years	Housewife	Cure	New Case	Pul	Pul	Outpatient Demand	Pos	Not performed	Not performed	Susp TB	Not performed	Neg		N	N	N	N	N	N	N	RHZ			Self-Administered	Not performed
6529	20_29	Male	4 to 7 years	Other	Cure	New Case	Pul	Pul	Outpatient Demand	Pos	Not performed	Not performed	Susp TB	Not performed	Neg		N	N	S	N	S	N	N	RHZ			Self-Administered	Not performed
6536	20_29	Male	8 to 11 years	Other	Cure	New Case	Pul	Pul	Outpatient Demand	Neg		Pos	Susp TB		Neg		N	N	N	N	S	N	N	RHZ			Supervised		Sensitive
6539	30_39	Male	8 to 11 years	Other	Cure	New Case	Pul	Pul	Outpatient Demand	Neg	Not performed	Not performed	Susp TB	Not performed	Neg		N	N	N	N	N	N	N	RHZ			Self-Administered	Not performed
6549	10_14	Female	4 to 7 years	Other	Cure	New Case	Pul	Pul	Outpatient Demand	Pos	Not performed	Not performed	Susp TB	Not performed	Not performed		N	N	N	N	N	N		RHZ			Supervised	Not performed
6554	50_59	Female	4 to 7 years	Other	Cure	New Case	Pul	Pul	Outpatient Demand	Pos			Susp TB		Neg		N	N	N	N	N	N	N	RHZ			Supervised
6594	20_29	Male	8 to 11 years	Unemployed	Cure	New Case	Pul	Pul	Outpatient Demand	Pos	Not performed	Not performed	Susp c/cavid	Not performed	Neg		N	N	N	N	N	N	N	RHZ			Supervised	Not performed
6609	30_39	Male	4 to 7 years	Other	Cure	New Case	Pul	Pul	Outpatient Demand	Neg	Not performed	Not performed	Susp TB	Not performed	Neg		N	N	S	N	N	N	N	RHZ			Supervised
6612	40_49	Male	8 to 11 years	Other	Cure	New Case	Pul	Pul	Outpatient Demand	Pos	Not performed	Not performed	Susp c/cavid	Not performed	Neg		N	S	N	N	N	N	N	RHZ			Supervised	Not performed
6616	50_59	Male	8 to 11 years		Cure	New Case	Pul	Pul	Diagnosis elucidation in hospitalization	Pos	Not performed	Not performed	Susp c/cavid	Not performed	Neg		N	S	N	N	N	N	N	RHZ			Self-Administered	Not performed
6622	20_29	Female	8 to 11 years	Other	Cure	New Case	Intestinal	Ext	Diagnosis elucidation in hospitalization	Not performed	Not performed	Not performed	Normal	Not performed	Neg		N	N	N	N	N	N	N	RHZ			Supervised	Not performed
6624	40_49	Female	4 to 7 years		Abandonment	New Case	Meningea	Ext	Urgency / emergency	Neg	Not performed	Not performed	Not performed	Not performed	Neg		N	N	N	N	N	N	N	RHZ			Supervised	Not performed
6628	40_49	Male	8 to 11 years	Other	Cure	New Case	Pul	Pul	Urgency / emergency	Pos	Not performed	Pos	Susp c/cavid	Not performed	Neg		N	N	N	N	N	N	N	RHZ			Self-Administered	Not performed
6636	20_29	Male	8 to 11 years	Other	Cure	New Case	Pul	Pul	Outpatient Demand	Neg	Not performed	Pos	Susp TB	Not performed	Neg		N	N	N	N	N	N	N	RHZ			Supervised	Not performed
6650	50_59	Male	4 to 7 years	Other	Cure	New Case	Pul	Pul	Outpatient Demand	Pos	Not performed	Not performed	Susp TB	Not performed	Neg		N	S	N	N	N	N	N	RHZ			Self-Administered	Not performed
6657	20_29	Male	8 to 11 years	Other	Abandonment	Recurrence	Pul	Pul	Urgency / emergency	Pos	Not performed	Neg	Susp TB	Not performed	Neg		N	N	N	N	N	N		RHZ				Not performed
6662	60_69	Female	4 to 7 years	Housewife	Cure	New Case	Pul	Pul	Outpatient Demand	Neg	Not performed	Not performed	Not performed	Not performed	Not performed		N	N	N	N	N	N	N	RHZ			Supervised	Not performed
6669	50_59	Female	8 to 11 years	Retiree	Cure	New Case	Pul	Pul	Outpatient Demand	Pos	Not performed	Not performed	Susp c/cavid		Neg		N	S	N	N	N	N	N	RHZ
6692	40_49	Male	4 to 7 years	Other	Cure	New Case	Pul	Pul	Outpatient Demand	Pos	Not performed	Pos	Susp TB	Not performed	Neg		N	N	N	N	N	N	N	RHZE			Supervised	Not performed	TB R
6732	10_14	Female	4 to 7 years	Other	Cure	New Case	Pul	Pul	Contact Investigation	Not performed	Not performed	Not performed	Susp c/cavid		Not performed		N	N	N	N	N	N	N	RHZ			Supervised	Not performed
6734	40_49	Male	8 to 11 years	Other	Cure	New Case	Pul	Pul	Urgency / emergency	Pos	Not performed	Pos	Susp TB	Not performed	Neg		N	N	N	N	N	N	N	RHZ			Supervised	Not performed
6738	40_49	Male	4 to 7 years	Unemployed	Cure	New Case	Pul	Pul	Outpatient Demand	Pos	Not performed	Not performed	Not performed		Neg		N	N	N	N	N	N	N	RHZ			Supervised	Not performed
6752	40_49	Male	8 to 11 years	Other	Cure	New Case	Pleural	Ext	Urgency / emergency	Neg	Pos	Not performed	Susp TB	Not performed	Neg		N	N	N	N	N	N	N	RHZ			Supervised	Not performed
6761	30_39	Male	4 to 7 years	Unemployed	Cure	New Case	Pul	Pul		Pos			Susp TB		Neg		N	N	N	N	N	N	N	RHZ			Supervised
6762	20_29	Male	8 to 11 years	Other	Cure	New Case	Pul	Pul	Outpatient Demand	Not performed	Not performed	Not performed	Susp TB	Not performed	Neg		N	N	N	N	N	N	N	RHZ			Supervised	Not performed
6780	Maior de 80 anos	Female		Other	Abandonment	New Case	Pul	Pul	Urgency / emergency	Not performed	Not performed	Not performed	Outra Patologia	Not performed	Not performed		N	N	N	N	N	N		RHZ			Supervised	Sugestivo TB
6782	40_49	Female	8 to 11 years	Other	Cure	New Case	Pul	Pul	Outpatient Demand	Neg	Not performed		Susp TB	Not performed	Neg		N	N	N	N	N	N	N	RHZ			Supervised	Not performed
6789	40_49	Male	4 to 7 years	Other	Abandonment	New Case	Pul	P+E		Neg	Not performed	Not performed	Susp TB	Not performed	Neg		N	N	N	N	N	N	N	RHZ			Self-Administered	Not performed
6823	20_29	Female	4 to 7 years	Other	Cure	New Case	Pul	Pul	Outpatient Demand	Pos	Not performed	Not performed	Susp c/cavid	Not performed	Neg		N	N	N	N	N	N		RHZ			Self-Administered	Not performed
6829	20_29	Male	8 to 11 years	Unemployed	Abandonment	New Case	Pul	Pul	Outpatient Demand	Not performed	Not performed	Not performed	Susp c/cavid	Not performed	Neg		N	N	N	N	N	N	N	RHZ			Supervised	Sugestivo TB
6830	50_59	Male	4 to 7 years	Retiree	Cure	New Case	Pul	Pul	Outpatient Demand	And			Susp TB		And		N	N	N	N	N	N	N	RHZ			Self-Administered
6833	40_49	Male	4 to 7 years	Other	Cure	New Case	Pul	Pul	Outpatient Demand	Pos			Susp TB		Neg		N	N	N	N	N	N	N	RHZ			Self-Administered	Sugestivo TB
6838	30_39	Female	4 to 7 years	Other	Cure	New Case	Pul	Pul	Outpatient Demand	Pos	Not performed	Not performed	Susp TB	Not performed	Neg		N	N	N	N	N	N	N	RHZ			Self-Administered	Not performed
6839	30_39	Female	1 to 3 years	Housewife	Cure	New Case	Pul	Pul	Urgency / emergency	Pos		Not performed	Susp TB		Not performed		N	N	N	N	N	N	N	RHZ
6840	20_29	Female	1 to 3 years		Cure	New Case	Pul	Pul		Neg	Not performed	Pos			Neg		N	N	N	N	N	N	N	RHZ			Supervised	Not performed
6863	15_19	Male	8 to 11 years	Other	Cure	New Case	Pul	Pul	Urgency / emergency	Pos	Not performed	Not performed	Susp TB	Not performed	Neg		N	N	N	N	N	N	N	RHZ			Supervised	Not performed
6889	50_59	Female	4 to 7 years	Retiree	Cure	New Case	Pul	Pul	Outpatient Demand	Pos	Not performed	Pos	Susp c/cavid	Not performed	Neg		N	N	N	N	N	N	N	RHZ			Supervised	Not performed
6891	20_29	Female	8 to 11 years	Other	Cure	New Case	Pleural	Ext	Urgency / emergency	Neg	Not performed	Not performed	Susp TB	Not performed	Neg		N	N	N	N	N	N	N	RHZ			Supervised	Not performed
6923	60_69	Male	4 to 7 years	Retiree	Cure	New Case	Pul	Pul	Diagnosis elucidation in hospitalization	Pos	Not performed	Pos	Susp TB	Not performed	Neg		N	N	N	N	N	N	N	OUTROS	OUTROS	Intolerance/Toxicity	Supervised	Not performed	Sensitive
6927	40_49	Male	8 to 11 years	Other	Cure	New Case	Pul	Pul	Outpatient Demand	Pos	Not performed	Not performed	Not performed	Not performed	Neg		N	N	N	N	N	N	N	RHZ			Supervised	Not performed
6954	30_39	Male	4 to 7 years	Other	Cure	New Case	Pul	Pul	Outpatient Demand	Neg	Not performed	Neg	Susp TB	Not performed	Neg		N	N	S	N	N	N	N	RHZ			Self-Administered	Not performed
6970	20_29	Female	8 to 11 years		Cure	New Case	Pul	Pul	Active Search in Institution	Pos	Not performed	Not performed	Not performed	Not performed	Neg		N	N	N	N	N	N	N	RHZ			Supervised	Not performed
6976	40_49	Male	4 to 7 years	Other	Cure	New Case	Pul	Pul	Urgency / emergency	Pos					Not performed		N	N	N	N	N	N		RHZ
6982	40_49	Female	8 to 11 years	Other	Cure	New Case	Pul	P+E	Urgency / emergency	Neg	Not performed	Pos	Susp TB	Not performed	Pos		S	N	N	N	N	N	N	OUTROS	OUTROS	Intolerance/Toxicity	Supervised	Not performed	Sensitive
6984	15_19	Male	8 to 11 years	Unemployed	Abandonment	New Case	Pul	Pul	Urgency / emergency	Pos	Not performed	Not performed	Susp TB	Not performed	Not performed		N	N	N	N	N	N	N	RHZ			Self-Administered	Not performed
7015	50_59	Male	4 to 7 years	Retiree	Cure	New Case	Pul	Pul	Outpatient Demand	Pos	Not performed	Not performed	Susp TB	Not performed	Not performed		N	N	S	N	N	N	N	RHZ			Self-Administered	Not performed
7030	50_59	Male	4 to 7 years	Other	Cure	New Case	Pul	Pul	Outpatient Demand	Pos	Not performed	Not performed	Susp c/cavid	Not performed	Neg		N	N	N	N	N	N	N	RHZ			Self-Administered	Not performed
7036	20_29	Male	4 to 7 years	Other	Cure	New Case	Pul	Pul	Outpatient Demand	Pos	Not performed	Not performed	Susp TB	Not performed	Neg		N	N	N	N	S	N	N	RHZ			Supervised	Not performed
7037	60_69	Female	4 to 7 years	Retiree	Cure	New Case	Pul	Pul	Outpatient Demand	Pos	Not performed	Not performed	Not performed	Not performed	Neg		N	N	N	N	N	N	N	RHZ			Supervised	Not performed
7053	70_79	Female	4 to 7 years	Housewife	Cure	New Case	Pul	Pul	Diagnosis elucidation in hospitalization	Pos	Not performed	Pos	Susp TB	Not performed	Not performed		N	N	N	N	N	N	N	RHZ	OUTROS	Intolerance/Toxicity	Supervised
7071	20_29	Female	8 to 11 years	Other	Cure	New Case	Pul	Pul	Outpatient Demand	Neg	Pos		Susp TB		Neg		N	N	N	N	N	N	N	RHZ			Self-Administered
7075	50_59	Male	8 to 11 years	Unemployed	Cure	New Case	Pul	Pul	Urgency / emergency	Pos	Not performed	Not performed	Susp c/cavid	Not performed	Neg		N	N	N	N	N	N	N	RHZ			Self-Administered	Not performed
7099	20_29	Male	4 to 7 years	Other	Cure	New Case	Pul	Pul	Urgency / emergency	Pos	Not performed	Not performed	Susp TB	Not performed	Neg		N	N	N	N	N	N	N	RHZ			Supervised	Not performed
7108	15_19	Female	4 to 7 years		Cure	New Case	Pleural	Ext	Urgency / emergency	Not performed		Not performed	Susp TB	Not performed	Neg		N	N	N	N	N	N	N	RHZ			Supervised	Not performed
7114	70_79	Male	4 to 7 years	Retiree	Cure	New Case	Pul	Pul	Outpatient Demand	Pos	Not performed	Not performed	Susp c/cavid	Not performed	Neg		N	S	N	N	N	N	N	RHZ			Supervised	Not performed
7139	70_79	Female	1 to 3 years	Retiree	Cure	New Case	Pul	Pul	Outpatient Demand	Pos	Not performed	Neg	Susp TB	Not performed	Neg		N	N	N	N	N	N	N	OUTROS	OUTROS	Intolerance/Toxicity	Supervised	Not performed
7156	50_59	Male	8 to 11 years	Other	Abandonment	New Case	Pul	Pul	Outpatient Demand	Pos	Not performed	Pos	Susp TB	Not performed	Neg		N	N	N	N	N	N	N	RHZ			Self-Administered	Not performed	TB R
7158	10_14	Female	4 to 7 years	Other	Cure	New Case	Pul	Pul	Outpatient Demand	Pos	Pos	Not performed	Susp TB		Neg		N	N	N	N	N	N	N	RHZ			Self-Administered
7171	20_29	Male	8 to 11 years	Unemployed	Cure	New Case	Pul	Pul	Urgency / emergency	Pos	Not performed	Not performed	Susp c/cavid	Not performed	Neg		N	N	N	N	N	N	N	RHZ			Supervised	Sugestivo TB	Sensitive
7173	60_69	Male	8 to 11 years	Other	Cure	New Case	Pul	Pul	Outpatient Demand	Pos	Not performed	Not performed	Susp c/cavid	Not performed	Neg		N	S	N	N	N	N	N	RHZ			Supervised	Not performed
7184	30_39	Female	4 to 7 years	Other	Cure	New Case	Pul	Pul	Outpatient Demand	Pos	Not performed	Not performed	Susp c/cavid	Not performed	Neg		N	N	N	N	N	N	N	RHZ			Self-Administered	Not performed
7194	30_39	Male	4 to 7 years	Other	Cure	New Case	Pul	Pul	Urgency / emergency	Pos	Not performed	Not performed	Susp c/cavid	Not performed	Neg		N	N	S	N	N	N	N	RHZ			Self-Administered	Not performed
7209	30_39	Female	8 to 11 years	Other	Cure	New Case	Pul	Pul	Outpatient Demand	Neg		Pos	Susp TB	Not performed	Neg		N	N	N	N	N	N	N	RHZ			Supervised	Not performed
7211	40_49	Male	8 to 11 years	Other	Cure	New Case	Ganglionic Peripheral	Ext	Urgency / emergency	Neg	Not performed	Not performed	Normal	Not performed	Neg		N	N	N	N	N	N	N	RHZ			Supervised	Sugestivo TB
7222	40_49	Male	4 to 7 years	Unemployed	Cure	New Case	Pul	Pul	Contact Investigation	Pos	Not performed	Not performed	Susp TB		Not performed		N	N	S	N	N	N	N	RHZ			Self-Administered	Not performed
7226	40_49	Female	4 to 7 years	Housewife	Cure	New Case	Miliar	Ext	Outpatient Demand	Neg	Not performed	Not performed	Susp c/cavid	Not performed	Neg		N	N	N	N	N	N	N	RHZ			Self-Administered	Not performed
7230	40_49	Male	4 to 7 years	Other	Cure	Recurrence	Pul	Pul	Outpatient Demand	Pos	Not performed	Not performed	Susp TB	Not performed	Neg		N	N	N	N	N	N	N	RHZ			Self-Administered	Not performed
7235	15_19	Female	4 to 7 years	Other	Cure	New Case	Intestinal	Ext	Diagnosis elucidation in hospitalization	Neg					Neg		N	N	N	N	N	N	N	RHZ			Supervised	BAAR pos
7236	30_39	Female	4 to 7 years		Cure	New Case	Pul	Pul	Outpatient Demand	Neg	Not performed	Pos	Not performed	Not performed	Neg		N	N	N	N	N	N	N	RHZ			Self-Administered	Not performed
7240	40_49	Female	4 to 7 years	Other	Cure	Recurrence	Pul	Pul	Urgency / emergency	Pos	Not performed	Not performed	Susp c/cavid	Not performed	Neg		N	N	N	N	N	N	N	RHZ			Self-Administered	Not performed
7251	20_29	Female		Other	Cure	New Case	Pul	Pul	Urgency / emergency	Neg			Susp TB		Neg		N	N	N	N	N	N	N	RHZE			Supervised
7252	40_49	Male	4 to 7 years	Other	Cure	New Case	Pul	P+E	Urgency / emergency	Pos	Neg	Pos	Susp TB		Neg		N	N	N	N	N	N	N	RHZ			Self-Administered	BAAR pos
7271	50_59	Male	4 to 7 years	Retiree	Cure	New Case	Pul	Pul	Outpatient Demand	Pos	Not performed	Not performed	Susp TB	Not performed	Neg		N	N	N	N	N	N	N	RHZ			Supervised	Not performed
7273	40_49	Male	4 to 7 years	Unemployed	Cure	New Case	Pul	Pul	Outpatient Demand	Pos	Not performed	Not performed	Susp TB	Not performed	Neg		N	N	S	N	N	N	N	RHZ			Supervised	Not performed
7296	20_29	Female	8 to 11 years	Other	Abandonment	New Case	Meningea	Ext	Urgency / emergency	Neg	Not performed	Neg	Normal	Not performed	Neg		N	N	N	N	N	N	N	RHZ				Sugestivo TB
7304	15_19	Male	4 to 7 years	Unemployed	Cure	New Case	Pul	Pul	Outpatient Demand	Pos	Not performed	Neg	Susp TB	Not performed	Neg		N	N	N	N	N	N	N	RHZ			Supervised	Not performed
7311	20_29	Male	8 to 11 years	Other	Abandonment	New Case	Pul	Pul	Outpatient Demand	Pos	Not performed	Not performed	Susp c/cavid	Not performed	Neg		N	N	N	N	N	N	N	RHZ			Self-Administered	Not performed
7324	15_19	Male	4 to 7 years	Other	Cure	New Case	Pul	Pul	Outpatient Demand	Pos	Not performed	Not performed	Susp TB	Not performed			N	N	N	N	N	N	N	RHZ			Supervised	Not performed
7333	40_49	Male	8 to 11 years	Unemployed	Cure	New Case	Pul	Pul	Contact Investigation	Pos		Neg	Susp TB	Not performed	Not performed		N	N	N	N	N	N	N	RHZ			Supervised	Not performed
7362	40_49	Male	4 to 7 years	Unemployed	Cure	New Case	Pul	Pul	Urgency / emergency	Pos	Not performed	Not performed	Normal	Not performed	Not performed		N	N	S	N	N	N	N	RHZ			Supervised	Not performed
7382	20_29	Male	8 to 11 years	Other	Cure	New Case	Pul	Pul	Diagnosis elucidation in hospitalization	Pos	Not performed	Not performed	Susp c/cavid	Not performed	Neg		N	N	N	N	N	N	N	RHZ			Supervised	Not performed
7385	20_29	Male	8 to 11 years	Other	Cure	New Case	Pul	Pul	Active Search in the Community	Pos	Not performed	Not performed	Susp TB	Not performed	Neg		N	N	N	N	N	N	N	RHZ			Supervised	Not performed
7387	30_39	Male	4 to 7 years	Other	Cure	New Case	Pul	Pul	Outpatient Demand	Pos			Susp TB		Neg		N	N	N	N	N	N	N	RHZ			Self-Administered
7391	30_39	Male	8 to 11 years	Other	Cure	New Case	Laringea	Ext	Diagnosis elucidation in hospitalization	Pos	Not performed	Not performed	Not performed	Not performed	Neg		N	N	S	N	N	N	N	RHZ			Supervised	Not performed
7396	50_59	Male	1 to 3 years	Other	Cure	New Case	Pul	Pul	Outpatient Demand	Pos		Neg	Susp TB		Neg		N	N	S	N	N	N	N	RHZ			Supervised
7405	30_39	Male	4 to 7 years	Other	Cure	New Case	Pleural	Ext	Diagnosis elucidation in hospitalization	Not performed			Susp TB		Pos		N	N	N	N	N	N	N	RHZ
7414	60_69	Male	8 to 11 years	Retiree	Cure	New Case	Pul	Pul	Outpatient Demand	Neg	Not performed	Neg	Susp TB	Not performed	Pos		S	N	N	N	N	N	N	RHZ			Self-Administered	Not performed
7416	20_29	Female		Other	Abandonment	New Case	Pul	Pul	Diagnosis elucidation in hospitalization	Neg	Neg	Not performed	Susp c/cavid	Not performed	Not performed		N	N	N	N	N	N	N	OUTROS			Self-Administered	Sugestivo TB
7429	40_49	Male	1 to 3 years	Other	Cure	New Case	Pul	Pul	Urgency / emergency	Pos			Susp TB		Neg		N	N	S	N	N	N	N	RHZ			Self-Administered
7430	20_29	Male	8 to 11 years	Other	Cure	New Case	Pleural	Ext	Diagnosis elucidation in hospitalization	Neg	Not performed	Not performed	Susp TB	Not performed	Neg		N	N	N	N	N	N	N	RHZ			Self-Administered	Not performed
7433	50_59	Female	4 to 7 years	Other	Cure	New Case	Pul	Pul	Active Search in Institution	Neg	Not performed	Not performed	Susp TB	Not performed	Neg		N	N	N	N	N	N	N	RHZ			Supervised	Not performed
7435	30_39	Male	8 to 11 years	Other	Cure	New Case	Pul	Pul	Outpatient Demand	Pos	Not performed	Not performed	Susp TB	Not performed	Neg		N	N	N	N	N	N	N	RHZ			Supervised	Not performed
7438	60_69	Female	4 to 7 years	Other	Cure	New Case	Pul	Pul	Urgency / emergency	Neg	Not performed	Not performed	Susp c/cavid	Not performed	Neg		N	N	N	N	N	N	N	RHZ			Supervised	Not performed
7441	20_29	Male	8 to 11 years	Other	Cure	New Case	Pul	Pul	Outpatient Demand	Pos	Not performed	Not performed	Susp TB	Not performed	Neg		N	N	N	N	N	N	N	RHZ			Supervised	Not performed
7445	40_49	Male	4 to 7 years	Unemployed	Cure	New Case	Pul	Pul	Outpatient Demand	Pos	Not performed	Not performed	Not performed	Not performed	Neg		N	N	S	N	N	N	N	RHZ			Supervised	Not performed
7448	40_49	Female	8 to 11 years	Healthcare professional	Cure	New Case	Ganglionic Peripheral	Ext	Urgency / emergency	Not performed	Neg	Not performed	Outra Patologia	Not performed	Neg		N	N	N	N	N	N	N	RHZ			Supervised	BAAR pos
7463	15_19	Female		Unemployed	Abandonment	New Case	Pul	Pul	Outpatient Demand	Neg	Not performed	Neg	Susp c/cavid		Neg		N	N	N	N	N	N	N	RHZ			Supervised
7474	40_49	Female	4 to 7 years	Housewife	Cure	New Case	Oftalmica	Ext	Outpatient Demand	Not performed	Neg	Not performed		Not performed	Neg		N	N	N	N	N	N	N	RHZ			Self-Administered	Not performed
7475	30_39	Male	4 to 7 years	Other	Cure	New Case	Pul	Pul	Diagnosis elucidation in hospitalization	Pos	Not performed	Not performed	Susp c/cavid	Not performed	Not performed		N	N	N	N	N	N	N	RHZE			Supervised	Not performed
7481	50_59	Male	4 to 7 years	Other	Cure	New Case	Pul	Pul	Outpatient Demand	Pos	Not performed	Not performed	Susp TB		Neg		N	N	N	N	N	N	N	RHZ			Self-Administered
7500	20_29	Male	1 to 3 years	Other	Cure	New Case	Pul	Pul	Urgency / emergency	Pos	Not performed	Not performed	Susp TB		Neg		N	N	N	N	N	N	N	RHZ			Supervised	Not performed
7501	70_79	Male	1 to 3 years	Retiree	Cure	New Case	Pul	Pul	Outpatient Demand	Pos	Not performed	Neg	Susp c/cavid	Not performed	Neg		N	N	N	N	N	N	N	RHZ	OUTROS	Intolerance/Toxicity	Self-Administered	Not performed
7508	20_29	Male	4 to 7 years	Unemployed	Abandonment	Retr Aband	Pul	Pul	Outpatient Demand	Pos	Not performed	Not performed	Not performed	Not performed	Neg		N	N	S	N	N	N		RHZE			Self-Administered	Not performed
7511	40_49	Female		Housewife	Cure	New Case	Pul	Pul	Contact Investigation	Pos	Not performed	Not performed	Susp TB	Not performed	Neg		N	N	S	N	N	N	N	RHZ			Supervised	Not performed
7514	50_59	Male			Abandonment	Recurrence	Pul	Pul	Outpatient Demand	Pos	Not performed	Pos			Neg		N	N	N	N	N	N	N	RHZ			Supervised		Sensitive
7518	70_79	Female	1 to 3 years	Housewife	Cure	New Case	Pul	Pul	Active Search in the Community	Pos	Not performed	Not performed	Susp TB	Not performed	Neg		N	N	N	N	N	N	N	RHZ	RHZE	Intolerance/Toxicity	Supervised	Not performed
7523	70_79	Male	1 to 3 years	Retiree	Cure	New Case	Pul	Pul	Urgency / emergency	Pos	Not performed	Not performed	Susp TB	Not performed	Neg		N	N	N	N	N	N	N	RHZ			Supervised	Not performed
7530	20_29	Male	4 to 7 years	Other	Abandonment	New Case	Pul	Pul	Outpatient Demand	Pos	Not performed	Not performed	Susp TB	Not performed	Neg		N	N	N	N	N	N	N	RHZ			Supervised	Not performed
7547	30_39	Female	8 to 11 years	Other	Cure	New Case	Pul	Pul	Outpatient Demand	Pos	Not performed	Not performed	Susp TB	BAAR pos	Neg		N	N	N	N	N	N	N	RHZ			Supervised	Not performed
7548	50_59	Male	1 to 3 years	Other	Cure	New Case	Pul	Pul	Contact Investigation	Neg	Not performed	Not performed	Normal	Not performed	Neg		N	N	N	N	N	N	N	RHZ			Supervised	Not performed
7550	30_39	Male	4 to 7 years		Cure	New Case	Pul	Pul	Urgency / emergency	Pos			Susp TB		Neg		N	N	N	N	N	N	N	RHZ			Self-Administered
7555	50_59	Male	8 to 11 years	Other	Cure	New Case	Pul	Pul	Outpatient Demand	Pos		Pos	Susp TB		Neg		N	S	N	N	N	N	N	RHZ			Self-Administered
7564	50_59	Male	4 to 7 years		Cure	New Case	Pul	Pul	Outpatient Demand	Neg		Neg	Susp TB		Pos		S	N	N	N	N	N	N	RHZ			Supervised
7565	40_49	Male	1 to 3 years	Unemployed	Cure	New Case	Pul	Pul	Urgency / emergency	Pos	Not performed	Neg	Susp c/cavid	Not performed	Neg		N	N	S	N	N	N	N	RHZ			Supervised	Not performed
7568	01_04	Female		Other	Cure	New Case	Pul	Pul	Outpatient Demand	Not performed	Not performed	Not performed	Susp TB	Not performed	Neg		N	N	N	N	N	N	N	RHZ			Supervised	Not performed
7580	20_29	Male		Other	Cure	New Case	Pul	Pul	Urgency / emergency	Pos	Not performed	Not performed	Not performed	Not performed	Neg		N	N	N	N	N	N	N	RHZ			Supervised	Not performed
7581	20_29	Male	1 to 3 years	Other	Cure	New Case	Oftalmica	Ext	Diagnosis elucidation in hospitalization	Neg	Not performed	Not performed	Normal	Not performed	Neg		N	N	N	N	N	N	N	RHZ			Supervised	Not performed
7584	01_04	Female		Other	Cure	New Case	Pul	Pul	Contact Investigation	Not performed	Not performed	Not performed	Susp TB	Not performed	Not performed		N	N	N	N	N	N	N	RHZ			Supervised	Not performed
7586	40_49	Female		Housewife	Cure	New Case	Pul	Pul	Contact Investigation	Pos	Not performed	Not performed	Susp TB	Not performed	Neg		N	N	N	N	N	N	N	RHZ			Supervised	Not performed
7599	20_29	Female	8 to 11 years		Cure	New Case	Pul	Pul	Outpatient Demand	Pos	Not performed	Not performed	Susp TB	Not performed	Neg		N	N	N	N	N	N	N	RHZ				Not performed
7600	20_29	Male	8 to 11 years		Abandonment	New Case	Pul	Pul	Outpatient Demand	Pos		Pos	Susp TB		Pos		N	N	N	N	N	N	N	RHZ			Self-Administered
7604	40_49	Female	8 to 11 years	Other	Cure	New Case	Pele	Ext	Diagnosis elucidation in hospitalization	Not performed	Neg	Not performed	Normal		Neg		N	N	N	N	N	N	N	RHZ			Self-Administered	Sugestivo TB
7610	15_19	Male	8 to 11 years	Other	Cure	New Case	Pul	Pul	Contact Investigation	Pos	Not performed	Pos	Susp c/cavid	Not performed	Neg		N	N	N	N	N	N	N	RHZ			Supervised	Not performed
7616	20_29	Male	8 to 11 years	Unemployed	Cure	New Case	Pul	Pul	Contact Investigation	Pos	Not performed	Pos	Susp c/cavid	Not performed	Neg		N	N	N	N	N	N	N	RHZ			Supervised	Not performed
7672	20_29	Male	4 to 7 years	Other	Abandonment	New Case	Pul	Pul	Outpatient Demand	Pos		Pos	Susp TB	Not performed	Pos		S	N	N	N	N	N	N	RHZ			Supervised
7678	30_39	Female	8 to 11 years	Housewife	Abandonment	New Case	Meningea	Ext	Diagnosis elucidation in hospitalization	Not performed	Neg	Not performed	Normal	Not performed	Pos		S	N	N	N	N	N	N	RHZ				Not performed
7680	20_29	Female		Housewife	Abandonment	Retr Aband	Pul	Pul	Outpatient Demand	Not performed	Not performed	Not performed	Susp c/cavid	Not performed	Neg		N	N	S	N	N	N	N	RHZE			Supervised	Not performed
7684	50_59	Male	1 to 3 years	Other	Cure	New Case	Pul	Pul	Outpatient Demand	Pos	Not performed	Not performed	Susp c/cavid	Not performed	Neg		N	N	S	N	N	N		RHZ			Supervised	Not performed
7695	Maior de 80 anos	Male	8 to 11 years	Retiree	Cure	New Case	Pul	Pul	Outpatient Demand	Neg	Pos	Not performed	Susp TB	Not performed	Not performed		N	N	N	N	N	N	N	RHZ			Self-Administered	BAAR pos
7711	40_49	Male	4 to 7 years	Unemployed	Cure	New Case	Pul	Pul	Outpatient Demand	Pos	Not performed	Pos	Susp TB		Neg		N	N	N	N	N	N	N	RHZ			Supervised	Not performed
7726	20_29	Male	8 to 11 years	Other	Cure	New Case	Pul	Pul	Outpatient Demand	Pos	Not performed	Not performed	Susp TB	Not performed	Neg		N	N	N	N	N	N	N	RHZ			Supervised	Not performed
7729	20_29	Female	4 to 7 years	Other	Cure	New Case	Pul	Pul	Outpatient Demand	Pos	Not performed	Not performed	Susp TB	Not performed	Neg		N	N	N	S	N	N	N	RHZ			Supervised	Not performed
7741	30_39	Female	1 to 3 years	Housewife	Cure	New Case	Pul	Pul	Urgency / emergency	Pos	Not performed	Pos	Susp c/cavid	Not performed	Neg		N	N	S	N	N	N	N	RHZ			Supervised	Not performed
7745	40_49	Male	8 to 11 years	Other	Cure	New Case	Pul	Pul	Urgency / emergency	Neg	Not performed	Neg	Susp c/cavid	Not performed	Neg		N	N	N	N	N	N	N	RHZ	OUTROS	Intolerance/Toxicity	Supervised	Not performed
7759	40_49	Male	4 to 7 years	Other	Cure	New Case	Pul	Pul	Contact Investigation	Pos	Not performed	Not performed	Susp TB	Not performed	Neg		N	N	N	N	N	N	N	RHZ			Supervised	Not performed
7772	30_39	Male	1 to 3 years	Other	Abandonment	Recurrence	Pul	Pul	Outpatient Demand	Pos	Pos	Not performed	Susp TB	Not performed	Neg		N	N	N	N	N	N	N	RHZ			Self-Administered	Not performed
7782	40_49	Male	12 to 14 years	Healthcare professional	Cure	New Case	Pul	Pul	Outpatient Demand	Neg	Neg	Neg	Not performed		Neg		N	N	S	N	N	N	N	RHZE			Self-Administered	Not performed
7806	40_49	Male	8 to 11 years	Other	Cure	New Case	Pul	Pul	Contact Investigation	Neg	Not performed	Pos	Susp c/cavid	Not performed	Neg		N	N	N	N	N	N	N	RHZ			Supervised	Not performed
7808	40_49	Female	1 to 3 years	Other	Cure	New Case	Pul	Pul	Outpatient Demand	Pos	Not performed	Not performed	Not performed	Not performed	Neg		N	N	N	N	N	N	N	RHZ			Supervised	Not performed
7816	70_79	Male	1 to 3 years	Retiree	Cure	New Case	Pul	Pul	Active Search in the Community	Pos	Not performed	Not performed	Normal	Not performed	Neg		N	N	N	N	N	N	N	RHZ	OUTROS		Supervised	Not performed
7825	30_39	Male			Cure	New Case	Pleural	Ext	Diagnosis elucidation in hospitalization	Neg	Not performed	Not performed	Not performed	Not performed	Neg		N	N	S	N	N	N		RHZ			Self-Administered	Not performed
7827	30_39	Female	12 to 14 years	Other	Abandonment	New Case	Pleural	Ext	Urgency / emergency	Not performed		Not performed	Susp TB	Not performed	Not performed		N	N	N	N	N	N			OUTROS	Intolerance/Toxicity
7834	30_39	Male	8 to 11 years	Other	Cure	New Case	Pul	Pul	Outpatient Demand	Pos	Not performed	Not performed	Susp c/cavid	Not performed	Neg		N	N	N	N	N	N	N	RHZ			Supervised	Not performed
7842	30_39	Male	4 to 7 years	Other	Cure	New Case	Pul	Pul	Active Search in the Community	Pos	Not performed	Not performed	Susp c/cavid	Not performed	Neg		N	N	N	N	N	N	N	RHZ			Supervised
7862	30_39	Female	8 to 11 years	Housewife	Abandonment	New Case	Pul	Pul	Outpatient Demand	Pos	Not performed	Not performed	Not performed	Not performed	Neg		N	N	N	N	N	N	N	RHZ			Self-Administered	Not performed
7888	15_19	Male	8 to 11 years	Unemployed	Cure	New Case	Pul	Pul	Outpatient Demand	Neg	And	Pos	Normal	Not performed	Neg		N	N	N	N	N	N	N	RHZ			Supervised	Not performed
7898	40_49	Male	8 to 11 years		Cure	New Case	Pul	Pul	Active Search in Institution	Pos	Not performed		Susp TB	Not performed	Neg		N	N	N	N	N	N	N	RHZ			Supervised
7906	40_49	Female	4 to 7 years	Housewife	Abandonment	New Case	Pul	Pul	Outpatient Demand	Pos	Not performed	Pos	Susp TB	Not performed	Not performed		N	N	N	N	N	N	N	RHZ				Not performed
7912	20_29	Male	8 to 11 years	Other	Cure	New Case	Pul	Pul	Urgency / emergency	Pos			Susp TB		Pos		S	N	N	N	N	N	N	RHZ			Supervised
7962	20_29	Female		Housewife	Cure	New Case	Pul	Pul	Outpatient Demand	Pos			Susp TB				N	N	N	N	N	N	N	RHZE
7963	30_39	Male	4 to 7 years		Cure	Retr Aband	Pul	Pul	Outpatient Demand	Neg	Not performed	Not performed			Neg		N	N	S	N	N	N		RHZE			Self-Administered
7965	40_49	Female	Nenhuma	Unemployed	Cure	New Case	Pul	Pul	Urgency / emergency	Pos	Not performed	Pos	Susp c/cavid	Not performed	Neg		N	S	N	S	N	N		OUTROS			Supervised	Not performed
7970	15_19	Male	4 to 7 years	Unemployed	Cure	New Case	Pul	Pul	Outpatient Demand	Neg	Not performed	Not performed	Susp TB	Not performed	Neg		N	N	N	N	N	N	N	RHZ			Self-Administered	Not performed
7971	20_29	Male	8 to 11 years	Other	Cure	New Case	Pul	Pul	Outpatient Demand	Pos	Not performed	Not performed	Susp TB	Not performed	Neg		N	N	N	N	N	N	N	RHZ			Self-Administered	Not performed
7972	20_29	Male			Cure	New Case	Pul	Pul	Outpatient Demand	Pos		Pos	Susp TB				N	N	N	N	N	N		RHZE
7979	15_19	Male	8 to 11 years	Other	Cure	New Case	Pul	Pul	Outpatient Demand	Pos	Not performed	Not performed	Susp TB		Not performed		N	N	N	N	N	N	N	RHZ			Self-Administered	Not performed
7983	20_29	Male		Other	Cure	New Case	Pul	P+E	Urgency / emergency		Neg		Susp TB		Neg		N	N	N	N	N	N	N	RHZ			Supervised
7995	20_29	Female		Housewife	Cure	New Case	Pul	Pul	Contact Investigation				Susp TB				N	N	N	N	N	N		RHZ			Supervised
8004	01_04	Female	Nenhuma		Cure	New Case	Pul	Pul	Contact Investigation	Not performed	Not performed	Not performed	Susp TB	Not performed	Neg		N	N	N	N	N	N		RHZ			Supervised	Not performed
8019	30_39	Female	8 to 11 years	Other	Cure	New Case	Outras	Ext		Not performed	Not performed	Not performed			Pos		S	N	N	N	N	N	N	RHZ				Not performed
8028	40_49	Female	8 to 11 years	Housewife	Cure	New Case	Pul	Pul	Urgency / emergency	Pos		Pos	Susp TB		Neg		N	N	N	N	N	N	N	RHZ			Supervised
8050	50_59	Male	4 to 7 years	Other	Cure	New Case	Pul	Pul	Contact Investigation	Pos	Not performed	Not performed	Susp TB		Neg		N	N	N	N	N	N	N	RHZ			Supervised	Not performed
8057	30_39	Female	4 to 7 years	Housewife	Cure	New Case	Ganglionic Peripheral	Ext	Diagnosis elucidation in hospitalization	Not performed	Not performed	Not performed	Not performed	Not performed	Pos		N	N	N	N	N	N	N	RHZ			Self-Administered	Sugestivo TB
8060	15_19	Female	8 to 11 years	Other	Cure	New Case	Pul	Pul	Active Search in the Community	Pos	Not performed	Not performed	Susp TB		Neg		N	N	N	N	N	N	N	RHZ			Supervised	Not performed
8062	50_59	Female		Healthcare professional	Abandonment	New Case	Ganglionic Peripheral	Ext	Outpatient Demand	Neg	Neg	Not performed	Normal	Not performed	Neg		N	N	N	N	N	N	N	RHZ				Sugestivo TB
8065	15_19	Male	4 to 7 years	Other	Abandonment	New Case	Pul	Pul	Outpatient Demand	Pos	Not performed	Not performed	Susp TB	Not performed	Neg		N	N	N	N	N	N	N	RHZ			Supervised	Not performed
8075	20_29	Male	1 to 3 years	Unemployed	Cure	Recurrence	Pul	Pul	Outpatient Demand	Pos			Susp c/cavid		Neg		N	N	N	N	N	N		RHZE			Supervised	Not performed
8080	50_59	Male	4 to 7 years	Other	Cure	New Case	Pul	Pul	Urgency / emergency	Pos	Not performed	Neg	Not performed	Not performed	Neg		N	N	N	N	N	N	N	RHZ			Supervised	Not performed
8090	30_39	Male	8 to 11 years	Other	Cure	New Case	Pul	Pul	Outpatient Demand	Neg			Not performed	Not performed			N	N	N	N	N	N	N	RHZ			Supervised	BAAR pos
8112	20_29	Female	8 to 11 years	Unemployed	Cure	New Case	Pul	Pul	Outpatient Demand	Neg	Not performed	Neg	Susp TB	Not performed	Neg		N	N	N	N	N	N	N	RHZ			Self-Administered	Not performed
8115	30_39	Male	4 to 7 years	Other	Cure	New Case	Pleural	Ext	Urgency / emergency	Not performed	Pos	Not performed	Normal	Not performed	Neg		N	N	N	N	N	N	N	RHZ			Self-Administered	Not performed
8135	40_49	Female		Other	Cure	New Case	Pleural	Ext	Contact Investigation	Not performed	Not performed	Not performed	Susp TB	Not performed	Not performed		N	N	N	N	N	N		RHZ			Supervised	Not performed
8155	40_49	Male	12 to 14 years	Unemployed	Cure	Recurrence	Pul	Pul	Outpatient Demand	Pos	Not performed	Not performed	Susp TB	Not performed	Neg		N	N	N	N	N	N	N	RHZ			Supervised
8161	30_39	Female	8 to 11 years		Cure	New Case	Pul	Pul	Contact Investigation	Pos	Not performed	Not performed	Not performed	Not performed	Neg		N	N	N	N	N	N	N	RHZ			Supervised	Not performed
8162	01_04	Female		Other	Cure	New Case	Pul	Pul	Contact Investigation	Not performed	Not performed	Not performed	Susp TB		Not performed		N	N	N	N	N	N		RHZ
8163	20_29	Male	8 to 11 years		Abandonment	New Case	Pul	Pul	Urgency / emergency	Pos	Not performed	Not performed	Not performed	Not performed	Neg		N	N	N	N	N	N	N	RHZ			Self-Administered	Not performed
8164	20_29	Female		Unemployed	Cure	New Case	Pul	Pul	Urgency / emergency	Not performed	Not performed	Not performed	Susp c/cavid	Not performed	Neg		N	N	N	N	N	N	N	OUTROS				Not performed
8170	40_49	Female	8 to 11 years	Housewife	Cure	New Case	Pul	Pul	Contact Investigation	Pos	Not performed	Not performed	Susp c/cavid	Not performed	Neg		N	N	S	N	N	N	N	RHZ			Supervised	Not performed
8178	20_29	Male	8 to 11 years	Other	Cure	New Case	Pul	Pul	Outpatient Demand	Pos	Not performed	Not performed	Susp TB	Not performed	Neg		N	N	N	N	N	N	N	RHZ			Supervised	Not performed
8192	30_39	Male	8 to 11 years	Other	Cure	New Case	Pleural	Ext	Outpatient Demand	Neg	Not performed	Not performed	Susp TB	Not performed	Neg		N	N	N	N	N	N	N	RHZ			Supervised	Sugestivo TB
8207	10_14	Male	4 to 7 years	Unemployed	Cure	New Case	Pul	Pul	Outpatient Demand	Pos			Susp TB	Not performed	Neg		N	N	N	N	N	N	N	RHZ			Supervised
8217	20_29	Female		Housewife	Cure	New Case	Pul	Pul	Urgency / emergency	Pos		Neg	Susp TB		Pos		S	N	N	N	N	N	N	RHZE			Supervised
8220	20_29	Male	8 to 11 years		Cure	New Case	Pul	Pul	Urgency / emergency	Not performed	Not performed	Not performed	Susp TB	Not performed	Not performed		N	N	N	N	N	N	N	RHZ			Supervised	Not performed
8231	20_29	Male	12 to 14 years	Other	Cure	New Case	Pul	Pul	Urgency / emergency	Pos	Not performed	Pos	Susp c/cavid		Neg		N	N	N	N	N	N		RHZ			Self-Administered
8246	20_29	Male	8 to 11 years	Other	Cure	New Case	Pul	Pul	Outpatient Demand	Pos	Not performed	Not performed	Susp TB	Not performed	Neg		N	N	N	N	S	N	N	RHZ			Self-Administered	Not performed
8248	20_29	Female	8 to 11 years	Other	Cure	New Case	Pul	Pul	Diagnosis elucidation in hospitalization	Pos	Not performed	Pos	Susp TB	Not performed	Neg		N	N	N	N	N	N	N	RHZ			Supervised	Not performed
8276	50_59	Male	1 to 3 years	Other	Cure	New Case	Pul	P+E	Outpatient Demand	Neg		Neg	Susp c/cavid	Not performed	Neg		N	N	S	N	N	N	N	RHZ			Supervised	Not performed
8280	60_69	Male	4 to 7 years	Other	Cure	New Case	Pul	Pul	Urgency / emergency	Pos	Not performed	Not performed	Susp TB	Not performed	Neg		N	N	N	N	N	N	N	RHZ			Supervised	Not performed
8282	40_49	Male	4 to 7 years	Other	Cure	New Case	Pul	Pul	Contact Investigation	Neg	Not performed	Pos	Not performed	Not performed	Neg		N	N	N	N	N	N	N	RHZ			Self-Administered	Not performed
8299	40_49	Male			Cure	New Case	Pul	Pul		Pos	Not performed	Pos	Not performed	Not performed	Not performed		N	N	N	N	N	N	Penal Institute	RHZE			Supervised	Not performed
8309	30_39	Male		Other	Cure	New Case	Pul	Pul	Outpatient Demand	Pos		Pos	Susp TB		Neg		N	N	N	N	N	N	N	RHZ			Self-Administered
8338	50_59	Male	1 to 3 years	Other	Cure	New Case	Pul	Pul	Diagnosis elucidation in hospitalization	Pos	Not performed	Not performed	Susp TB	Not performed	Neg		N	N	N	N	N	N		RHZ			Supervised	Not performed
8348	30_39	Male	1 to 3 years	Other	Cure	New Case	Pul	Pul	Active Search in the Community	Pos	Not performed	Pos	Not performed	Not performed	Neg		N	S	S	N	N	N	N	RHZ			Self-Administered	Not performed
8358	30_39	Male	8 to 11 years	Other	Cure	New Case	Pul	Pul	Urgency / emergency	Neg	Not performed	Pos	Susp TB	Not performed	Neg		N	N	N	N	N	N	N	RHZ			Supervised	Not performed
8360	70_79	Male	Nenhuma	Other	Cure	New Case	Pul	Pul	Diagnosis elucidation in hospitalization	Pos	Not performed	Not performed	Susp TB	Not performed	Not performed		N	N	N	N	N	N	N	RHZ	RHZE	Intolerance/Toxicity	Supervised	Not performed
8373	20_29	Male	4 to 7 years	Other	Cure	New Case	Pul	Pul	Active Search in the Community	Pos	Not performed	Not performed	Susp TB	Not performed	Neg		N	N	N	N	N	N	N	RHZ			Supervised	Not performed
8384	20_29	Male	4 to 7 years	Other	Cure	New Case	Pul	Pul	Outpatient Demand	Pos	Not performed	Neg	Susp c/cavid	Not performed	Neg		N	N	N	N	N	N	N	RHZ			Self-Administered	Not performed
8386	40_49	Female	8 to 11 years	Other	Cure	New Case	Pul	Pul	Urgency / emergency	Pos	Not performed	Not performed	Susp TB	Not performed	Not performed		N	N	N	N	N	N	N	RHZ				Not performed
8387	15_19	Female	8 to 11 years	Unemployed	Cure	New Case	Pul	Pul	Outpatient Demand	Pos	Not performed	Not performed	Susp c/cavid	Not performed	Neg		N	N	N	N	N	N	N	RHZ			Self-Administered	Not performed
8400	20_29	Male	8 to 11 years	Other	Cure	Retr Aband	Pul	Pul	Urgency / emergency	Pos	Not performed	Pos	Susp TB	Not performed	Neg		N	N	N	N	N	N	N	RHZE			Self-Administered	Not performed
8404	20_29	Female	1 to 3 years	Other	Cure	New Case	Pul	Pul	Urgency / emergency	Pos		Pos	Susp TB		Neg		N	N	N	N	N	N	N	RHZ			Supervised		Sensitive
8410	40_49	Female	1 to 3 years		Abandonment	New Case	Pul	Pul	Outpatient Demand	Pos	Not performed	Not performed	Susp TB	Not performed	Neg		N	N	S	N	N	N	N	RHZ			Supervised	Not performed
8420	15_19	Male	8 to 11 years	Other	Abandonment	New Case	Pul	Pul	Urgency / emergency	Pos	Not performed	Not performed	Susp TB	Not performed	Neg		N	N	N	N	N	N	N	RHZ			Supervised	Not performed
8422	20_29	Male	8 to 11 years	Other	Cure	New Case	Pul	Pul	Contact Investigation	Neg	Not performed	Not performed	Susp c/cavid	Not performed	Neg		N	N	N	N	N	N	N	RHZ				Not performed
8430	40_49	Male	4 to 7 years	Other	Cure	New Case	Pul	Pul	Outpatient Demand	Not performed	Not performed	Neg	Susp c/cavid	Not performed	Neg		N	N	N	N	N	N	N	RHZ			Supervised	Not performed
8436	10_14	Male	4 to 7 years		Cure	New Case	Pul	Pul	Diagnosis elucidation in hospitalization	Not performed		Neg	Susp TB		Neg		N	N	N	N	N	N	N	RHZ			Supervised	Sugestivo TB
8437	60_69	Male	4 to 7 years	Retiree	Cure	New Case	Pul	Pul	Outpatient Demand	Neg	Not performed	Neg	Susp TB	Not performed	Neg		N	N	S	N	N	N	N	RHZ	RHZE	Intolerance/Toxicity	Supervised	Not performed
8441	20_29	Male	8 to 11 years	Other	Cure	New Case	Pul	Pul	Urgency / emergency	Pos	Not performed	Not performed	Susp c/cavid	Not performed	Neg		N	N	N	N	N	N	N	RHZ				Not performed
8444	20_29	Male	8 to 11 years	Other	Cure	New Case	Pul	Pul	Outpatient Demand	Pos	Not performed	Not performed	Susp c/cavid	Not performed	Neg		N	N	N	N	N	N	N	RHZ			Self-Administered	Not performed
8446	30_39	Male	1 to 3 years	Other	Cure	New Case	Pul	Pul	Outpatient Demand	Pos	Not performed	Not performed	Susp TB	Not performed	Neg		N	N	N	N	N	N		RHZ			Self-Administered	Not performed
8464	40_49	Male	4 to 7 years	Other	Cure	New Case	Pul	Pul	Diagnosis elucidation in hospitalization	Pos	Not performed	Not performed	Susp TB	Not performed	Neg		N	N	S	N	N	N	N	RHZ			Self-Administered	Not performed
8466	40_49	Male			Cure	New Case	Pul	Pul	Outpatient Demand	Pos			Susp c/cavid				N	N	N	N	N	N	N	RHZ
8470	15_19	Male	8 to 11 years		Cure	New Case	Pul	Pul	Outpatient Demand	Pos	Not performed	Not performed	Susp c/cavid	Not performed	Neg		N	N	N	N	N	N	N	RHZ				Not performed
8475	40_49	Male	8 to 11 years	Other	Cure	New Case	Pul	Pul	Urgency / emergency	Pos		Neg	Susp TB		Neg		N	N	N	N	N	N	N	RHZ			Supervised
8485	60_69	Male		Other	Cure	New Case	Pul	Pul	Outpatient Demand	Not performed			Susp TB		Neg		N	S	N	N	N	N	N	RHZ				Sugestivo TB
8487	40_49	Male	4 to 7 years	Other	Cure	New Case	Outras	Ext	Diagnosis elucidation in hospitalization	Not performed	Not performed	Not performed	Normal	Not performed	Neg		N	N	S	N	N	N	N	RHZ			Supervised	Sugestivo TB
8489	30_39	Male	8 to 11 years	Other	Cure	New Case	Pul	Pul	Outpatient Demand	Pos		Neg	Susp TB		Neg		N	N	N	N	N	N	N	RHZ			Self-Administered	Not performed
8502	50_59	Male	8 to 11 years	Other	Cure	New Case	Pul	Pul	Outpatient Demand	Pos	Not performed	Not performed	Not performed		Neg		N	S	N	N	N	N	N	RHZ			Self-Administered	Not performed
8503	20_29	Male	8 to 11 years	Other	Cure	New Case	Pul	Pul	Contact Investigation	Pos		Pos	Susp c/cavid	Not performed	Neg		N	N	N	N	N	N	N	RHZ			Self-Administered
8508	Maior de 80 anos	Female			Abandonment	New Case	Pul	Pul	Urgency / emergency	Not performed	Not performed	Not performed	Susp TB	Not performed			N	N	N	N	N	N	N	RHZ				Not performed
8535	40_49	Male	4 to 7 years	Other	Cure	New Case	Pleural	Ext	Urgency / emergency	Neg	Not performed	Neg		Not performed	Neg		N	N	N	N	N	N	N	RHZ			Supervised
8537	60_69	Female		Housewife	Cure	New Case	Pul	Pul	Contact Investigation	Pos			Susp TB		Not performed		N	S	N	N	N	N		RHZ			Self-Administered
8538	40_49	Female	12 to 14 years	Healthcare professional	Cure	New Case	Pul	Pul	Outpatient Demand	Pos	Not performed	Pos	Susp c/cavid	Not performed	Neg		N	N	N	N	N	N		RHZ			Self-Administered
8543	20_29	Male	8 to 11 years	Other	Cure	Retr Aband	Pul	Pul	Outpatient Demand	Pos	Not performed	Not performed	Susp TB	Not performed	Neg		N	N	N	N	N	N		RHZ			Self-Administered
8545	05_09	Female	1 to 3 years	Other	Cure	New Case	Ganglionic Peripheral	Ext	Outpatient Demand	Not performed	Not performed	Not performed	Normal	Not performed	Not performed		N	N	N	N	N	N	N	RHZ			Supervised	Not performed
8553	20_29	Female	4 to 7 years	Healthcare professional	Cure	New Case	Pul	Pul	Outpatient Demand	Neg	Not performed	Not performed	Susp TB	Not performed	Neg		N	N	N	N	N	N	N	RHZ			Self-Administered	Not performed
8564	40_49	Male	1 to 3 years		Cure	New Case	Pul	Pul	Outpatient Demand	Pos	Neg	Not performed	Susp TB		Neg		N	N	N	N	N	N	N	RHZ			Supervised	Not performed	Sensitive
8568	20_29	Male	8 to 11 years	Other	Abandonment	New Case	Pul	Pul	Diagnosis elucidation in hospitalization	Neg	Not performed	Neg		Not performed	Neg		N	N	N	N	N	N	N	RHZ				Not performed
8572	20_29	Male	4 to 7 years	Unemployed	Cure	New Case	Pul	Pul	Outpatient Demand	Pos	Not performed	Neg	Susp c/cavid	Not performed	Neg		N	N	N	N	N	N	N	RHZ			Supervised	Not performed
8579	15_19	Male	8 to 11 years	Unemployed	Cure	New Case	Pul	Pul	Outpatient Demand	Pos	Not performed	Not performed	Susp TB	Not performed	Neg		N	N	N	N	N	N	N	RHZ			Supervised	Not performed
8601	40_49	Male	4 to 7 years	Unemployed	Cure	New Case	Pul	Pul	Outpatient Demand	Pos		Neg	Susp TB		Neg		N	N	N	S	N	N	N	OUTROS			Self-Administered
8620	40_49	Male	4 to 7 years	Other	Abandonment	Retr Aband	Genital	Ext	Outpatient Demand	Not performed		Not performed	Not performed		Neg		N	N	N	N	N	N		RHZE			Supervised	Sugestivo TB
8642	50_59	Male	15 years or more	Other	Cure	New Case	Pul	Pul	Outpatient Demand	Pos			Not performed		Neg		N	N	N	N	N	N	N	RHZ			Supervised
8649	40_49	Male	1 to 3 years	Unemployed	Cure	New Case	Pul	Pul	Outpatient Demand	Pos	Not performed	Not performed	Susp TB		Neg		N	N	N	N	N	N	N	RHZ			Supervised	Not performed
8671	60_69	Female	8 to 11 years	Retiree	Cure	New Case	Pul	Pul	Outpatient Demand	Pos	Not performed	Pos	Susp TB	Not performed	Neg		N	N	N	N	N	N	N	RHZ				Not performed
8678	30_39	Male	8 to 11 years	Other	Cure	New Case	Pul	Pul	Urgency / emergency	Pos	Not performed	Not performed	Susp c/cavid	Not performed	Neg		N	N	S	N	N	N	N	RHZ			Supervised	Not performed
8682	15_19	Male	4 to 7 years	Other	Cure	New Case	Pul	Pul	Outpatient Demand	Neg	Not performed	Not performed	Susp c/cavid	Not performed	Neg		N	N	N	N	N	N	N	RHZ			Supervised	Not performed
8697	30_39	Male	1 to 3 years	Other	Cure	New Case	Pul	Pul	Outpatient Demand	Pos	Not performed	Not performed	Susp TB	Not performed	Neg		N	N	N	N	N	N		RHZ			Self-Administered	Not performed
8707	20_29	Male	8 to 11 years	Other	Cure	New Case	Outras	Ext	Outpatient Demand	Neg	Not performed	Not performed	Normal	Not performed	Neg		N	N	N	S	N	N	N	RHZ			Supervised	Not performed
8725	30_39	Male	8 to 11 years	Other	Cure	New Case	Pul	Pul	Urgency / emergency	Pos	Not performed	Not performed	Susp TB	Not performed	Neg		N	N	N	N	N	N	N	RHZ			Self-Administered	Not performed
8750	40_49	Male	1 to 3 years	Other	Cure	New Case	Pul	Pul	Outpatient Demand	Neg		Pos	Susp TB	Not performed	Neg		N	N	N	N	N	N	N	RHZ			Supervised
8751	40_49	Male	1 to 3 years	Retiree	Abandonment	New Case	Pul	Pul	Urgency / emergency	Not performed	Not performed	Not performed	Susp TB	Not performed	Pos		S	N	N	N	N	N	N	RHZ				Not performed
8764	20_29	Female	4 to 7 years	Unemployed	Abandonment	New Case	Pul	Pul	Outpatient Demand	Pos		Pos	Susp TB		Neg		N	N	N	N	N	N	N	RHZ	SZEET	Drug Resistance	Supervised		TB R
8768	30_39	Male		Other	Cure	New Case	Pul	Pul	Urgency / emergency	Pos		Pos	Susp TB		Neg		N	N	N	N	N	N	N	RHZE			Supervised
8770	50_59	Male	8 to 11 years	Other	Cure	New Case	Pleural	Ext	Diagnosis elucidation in hospitalization	Not performed	Neg		Outra Patologia		Neg		N	N	N	N	N	N	N	RHZ			Supervised
8771	30_39	Male	1 to 3 years	Other	Cure	Retr Aband	Pul	Pul	Outpatient Demand	Pos	Not performed	Pos	Susp TB	Not performed	Neg		N	N	N	N	N	N	N	RHZ				Not performed	Sensitive
8776	50_59	Male	8 to 11 years	Other	Cure	New Case	Pul	P+E	Diagnosis elucidation in hospitalization	Neg	Not performed	Neg	Normal	Not performed	Neg		N	N	N	N	N	N	N	RHZ			Self-Administered	Not performed
8784	50_59	Male	4 to 7 years	Retiree	Cure	New Case	Pul	Pul	Outpatient Demand	Pos	Not performed	Not performed	Susp c/cavid	Not performed	Neg		N	N	N	N	N	N	N	RHZ			Self-Administered	Not performed
8786	50_59	Male	4 to 7 years	Other	Abandonment	New Case	Pul	Pul	Active Search in the Community	Neg	Not performed	Pos	Susp TB	Not performed	Neg		N	N	S	N	N	N		RHZ			Supervised	Not performed	TB R
8817	50_59	Male	4 to 7 years	Unemployed	Cure	New Case	Pul	Pul	Diagnosis elucidation in hospitalization	Pos	Not performed	Not performed	Susp TB	Not performed	Neg		N	N	S	S	N	N	N	RHZ			Supervised	Not performed
8821	30_39	Female	12 to 14 years		Cure	New Case	Meningea	Ext	Outpatient Demand	Not performed	Not performed	Not performed	Normal	Not performed	Pos		S	N	N	N	N	N	N	RHZ				Not performed
8822	40_49	Male	8 to 11 years	Other	Cure	New Case	Pul	P+E	Outpatient Demand	Pos	Not performed	Not performed	Normal	Not performed	Pos		S	N	N	N	N	N	N	RHZ	OUTROS	Intolerance/Toxicity	Supervised	BAAR pos
8841	30_39	Male	4 to 7 years	Other	Cure	New Case	Pul	Pul	Outpatient Demand	Pos		Pos	Susp TB		Neg		N	N	S	N	N	N	N	RHZ			Supervised
8846	50_59	Female	4 to 7 years	Housewife	Cure	New Case	Pul	Pul	Outpatient Demand	Pos	Not performed	Not performed	Susp TB	Not performed	Neg		N	N	N	N	N	N	N	RHZ			Supervised	Not performed
8859	40_49	Male	1 to 3 years	Other	Cure	New Case	Pul	Pul	Outpatient Demand	Pos	Not performed	Not performed	Susp TB	Not performed	Neg		N	N	N	N	N	N	N	RHZ			Self-Administered	Not performed
8869	50_59	Male		Other	Cure	New Case	Pul	Pul	Outpatient Demand	Pos					Neg		N	N	N	N	N	N	N	RHZ			Supervised
8887	60_69	Male	8 to 11 years	Retiree	Cure	New Case	Pul	Pul	Active Search in the Community	Pos			Susp c/cavid		Neg		N	N	N	N	N	N	N	RHZ			Supervised
8895	60_69	Male	4 to 7 years	Other	Abandonment	New Case	Pul	Pul	Urgency / emergency	Neg	Not performed	Not performed	Not performed	Not performed	Neg		N	N	N	N	N	N	N	RHZ			Self-Administered	Not performed
8903	20_29	Female	4 to 7 years	Other	Abandonment	New Case	Pul	Pul	Outpatient Demand	Pos	Not performed	Not performed	Susp TB	Not performed	Neg		N	N	N	N	N	N	N	RHZ			Supervised	Not performed
8904	20_29	Male		Unemployed	Abandonment	New Case	Pul	Pul	Outpatient Demand	Pos			Susp TB		Not performed		N	N	N	N	N	N	N	RHZ			Supervised
8906	30_39	Male	4 to 7 years	Other	Cure	New Case	Pleural	Ext	Urgency / emergency	Neg	Not performed	Not performed	Susp TB	Not performed	Neg		N	N	N	N	N	N	N	RHZ			Supervised	Not performed
8924	30_39	Male	1 to 3 years	Unemployed	Cure	New Case	Pul	Pul	Diagnosis elucidation in hospitalization	Pos	Not performed	Not performed	Susp TB	Not performed	Neg		N	N	S	N	N	N	N	RHZ			Supervised	Not performed
8929	60_69	Male	1 to 3 years	Other	Cure	New Case	Pul	Pul	Urgency / emergency	Neg	Pos	Not performed	Susp c/cavid	Not performed	Not performed		N	N	N	N	N	N	N	RHZ			Self-Administered	Not performed
8946	40_49	Male			Cure	New Case	Pul	Pul	Urgency / emergency	Not performed	Not performed	Not performed	Susp TB		Not performed		N	N	N	N	N	N		RHZ				Not performed
8963	30_39	Male		Retiree	Abandonment	New Case	Meningea	Ext	Diagnosis elucidation in hospitalization	Not performed	Neg	Not performed	Outra Patologia	Not performed	Pos		S	N	N	S	N	N	N	OUTROS			Supervised	Not performed
8968	20_29	Female	4 to 7 years	Other	Cure	New Case	Pul	Pul	Outpatient Demand	Not performed	Not performed	Not performed	Susp TB	Not performed	Neg		N	N	N	N	N	N	N	RHZ			Self-Administered	Not performed
8972	50_59	Female		Housewife	Cure	New Case	Pul	Pul	Outpatient Demand	Pos	Not performed	Not performed	Not performed	Not performed	Not performed		N	N	N	N	N	N	N	RHZ			Supervised	Not performed
8974	30_39	Female	4 to 7 years	Other	Abandonment	New Case	Pul	Pul	Outpatient Demand	Not performed	Not performed	Not performed	Susp TB	Not performed	Not performed		N	N	N	N	N	N	N	RHZ			Supervised	Not performed
8978	20_29	Female	8 to 11 years	Other	Cure	New Case	Pul	Pul	Urgency / emergency	Pos	Not performed	Not performed	Susp c/cavid	Not performed	Neg		N	N	N	N	N	N		RHZ			Supervised	Not performed
8981	50_59	Female	4 to 7 years	Other	Cure	New Case	Pul	Pul	Urgency / emergency	Pos	Not performed	Not performed	Susp TB	Not performed	Neg		N	N	N	N	N	N	N	RHZ			Supervised	Not performed
8984	30_39	Male	8 to 11 years	Other	Cure	New Case	Pul	Pul	Outpatient Demand	Pos	Not performed	Pos	Not performed		Neg		N	N	N	N	N	N	N	RHZ			Supervised	Not performed
8985	60_69	Female	8 to 11 years	Housewife	Cure	New Case	Ossea	Ext	Outpatient Demand	Not performed	Not performed	Not performed	Normal	Not performed	Neg		N	N	N	N	N	N	N	RHZ			Supervised	Not performed
9031	40_49	Male	4 to 7 years	Retiree	Cure	New Case	Pul	Pul	Diagnosis elucidation in hospitalization	Pos	Neg	Pos	Susp c/cavid	Not performed	Neg		N	N	N	N	N	N	N	RHZ			Supervised	Not performed
9032	50_59	Male	4 to 7 years	Other	Cure	New Case	Pul	Pul	Outpatient Demand	Pos	Not performed	Not performed	Susp c/cavid	Not performed	Neg		N	N	S	N	N	N	N	RHZ			Supervised	Not performed
9050	30_39	Female	4 to 7 years	Other	Cure	New Case	Pul	Pul	Outpatient Demand	Pos	Not performed	Pos	Susp c/cavid		Not performed		N	N	N	N	N	N	N	RHZ			Supervised	Not performed
9052	20_29	Female	4 to 7 years	Housewife	Abandonment	New Case	Pul	Pul	Outpatient Demand	Pos	Not performed	Not performed	Susp TB	Not performed	Neg		N	N	N	N	N	N	N	RHZ				Not performed
9054	40_49	Female	8 to 11 years	Other	Cure	New Case	Pele	Ext	Urgency / emergency	Neg	Neg	Neg			Neg		N	N	N	N	N	N	N	RHZ			Self-Administered	BAAR pos
9055	20_29	Female	8 to 11 years	Unemployed	Abandonment	New Case	Pul	Pul	Outpatient Demand	Pos			Normal				N	N	N	N	N	N		RHZ
9059	15_19	Male	8 to 11 years	Unemployed	Cure	New Case	Pul	Pul	Outpatient Demand	Pos	Not performed	Not performed	Susp TB	Not performed	Neg		N	N	N	N	N	N	N	RHZ			Supervised	Not performed
9068	40_49	Female	4 to 7 years	Other	Cure	New Case	Ganglionic Peripheral	Ext	Outpatient Demand	Not performed	Not performed	Not performed	Normal	Not performed	Neg		N	N	N	N	N	N	N	RHZ			Supervised	Sugestivo TB
9069	40_49	Female	1 to 3 years	Unemployed	Abandonment	Recurrence	Pul	Pul		Pos	Not performed	Pos	Susp TB				N	N	N	N	N	N	N	RHZ				Not performed	Sensitive
9070	20_29	Male	4 to 7 years	Unemployed	Abandonment	Retr Aband	Pul	Pul	Outpatient Demand	Pos	Not performed	Pos	Susp TB		Neg		N	N	N	N	S	N		RHZE			Supervised	Not performed	Sensitive
9080	15_19	Female	4 to 7 years		Cure	New Case	Pul	Pul		Pos	Not performed	Not performed	Susp c/cavid	Not performed	Neg		N	N	N	N	N	N	N	RHZ			Self-Administered	Not performed
9081	40_49	Male	8 to 11 years	Retiree	Abandonment	New Case	Pul	P+E	Urgency / emergency	Neg		Neg	Susp TB		Pos		S	N	N	N	N	N	N	RHZ			Self-Administered
9085	50_59	Male	4 to 7 years	Retiree	Cure	New Case	Pul	Pul	Diagnosis elucidation in hospitalization	Pos	Not performed	Not performed	Susp TB		Neg		N	N	S	N	N	N	N	OUTROS				Not performed
9089	30_39	Male	8 to 11 years	Unemployed	Cure	New Case	Pul	Pul	Urgency / emergency	Pos	Not performed	Pos	Susp c/cavid	Not performed	Neg		N	N	N	N	N	N	N	RHZ			Self-Administered	Not performed
9107	40_49	Male	4 to 7 years	Other	Cure	New Case	Pul	Pul	Outpatient Demand	Pos	Not performed	Not performed	Susp TB	Not performed	Not performed		N	N	N	N	N	N	N	RHZ				Not performed
9110	50_59	Male	4 to 7 years	Unemployed	Cure	New Case	Pul	Pul	Diagnosis elucidation in hospitalization	Pos		Pos	Susp TB		Neg		N	N	S	N	N	N	N	RHZ			Supervised	Not performed	Sensitive
9115	Maior de 80 anos	Male	1 to 3 years	Retiree	Cure	New Case	Pleural	Ext	Outpatient Demand	Neg	Not performed	Neg	Not performed	Not performed	Not performed		N	N	N	N	N	N	N	RHZ				Not performed
9135	30_39	Male	8 to 11 years	Other	Abandonment	New Case	Pul	Pul	Outpatient Demand	Pos	Not performed	Not performed	Susp c/cavid	Not performed	Neg		N	N	N	N	N	N	N	RHZ			Supervised	Not performed
9136	30_39	Male	4 to 7 years	Other	Cure	Recurrence	Pul	Pul	Outpatient Demand	Pos		Pos	Susp TB		Neg		N	N	N	N	N	N	N	RHZ					Sensitive
9152	20_29	Male	4 to 7 years	Other	Abandonment	New Case	Pul	Pul	Diagnosis elucidation in hospitalization	Pos	Not performed	Not performed	Susp TB	Not performed	Not performed		N	N	N	N	S	N	N	RHZ			Self-Administered	Not performed
9153	05_09	Female	Nenhuma		Cure	New Case	Pul	Pul	Contact Investigation	Not performed	Not performed	Not performed	Susp TB	Not performed	Neg		N	N	N	N	N	N		RHZ			Self-Administered	Not performed
9159	40_49	Male	8 to 11 years	Other	Cure	New Case	Pul	Pul	Outpatient Demand	Pos	Not performed	Not performed	Susp TB	Not performed	Pos		N	N	N	N	N	N	N	RHZ			Supervised	Not performed
9166	30_39	Male	8 to 11 years	Other	Cure	New Case	Pul	Pul	Outpatient Demand	Neg					Pos		S	N	N	N	N	N	N	RHZ			Supervised	Sugestivo TB
9187	01_04	Female	Nenhuma		Cure	New Case	Pul	Pul		Neg	Neg	Neg	Susp TB	Not performed			N	N	N	N	N	N	N	RHZ				Not performed
9200	40_49	Male		Other	Cure	New Case	Pul	Pul	Outpatient Demand	Pos	Not performed	Not performed	Susp TB		Neg		N	N	N	N	N	N	N	RHZ			Supervised	Not performed
9255	30_39	Male	4 to 7 years	Other	Cure	New Case	Pul	Pul	Urgency / emergency	Neg	Not performed	Not performed	Susp TB	Not performed	Neg		N	N	N	N	N	N	N	RHZ			Supervised	Not performed
9285	20_29	Female	1 to 3 years	Housewife	Cure	New Case	Pul	Pul	Outpatient Demand	Pos	Not performed	Pos	Susp TB	Not performed	Neg		N	N	N	N	N	N	N	RHZ			Supervised	Not performed
9289	40_49	Male	8 to 11 years	Other	Cure	New Case	Pul	Pul	Outpatient Demand	Pos	Not performed	Not performed	Susp c/cavid	Not performed	Neg		N	N	N	N	N	N		RHZ			Supervised	Not performed
9311	50_59	Male	4 to 7 years	Other	Cure	New Case	Pleural	Ext	Outpatient Demand	Not performed	Not performed	Not performed	Susp TB	Not performed	Neg		N	N	N	N	N	N	N	RHZ			Supervised	Not performed
9325	40_49	Male	4 to 7 years	Other	Cure	New Case	Pleural	Ext	Outpatient Demand	Not performed	Neg	Not performed	Susp TB		Neg		N	N	N	N	N	N	N	RHZ
9334	30_39	Male	8 to 11 years	Other	Cure	New Case	Pul	Pul	Active Search in the Community	Pos	Not performed	Neg	Not performed		Not performed		N	N	N	N	N	N	N	RHZ			Supervised	Not performed
9343	30_39	Male	4 to 7 years		Cure	New Case	Pul	Pul	Active Search in the Community	Pos	Not performed	Neg	Susp c/cavid	Not performed	Neg		N	N	S	N	S	N	N	RHZ			Supervised	Not performed
9347	20_29	Male		Other	Cure	New Case	Pul	Pul	Outpatient Demand	Pos	Not performed	Not performed	Susp TB	Not performed	Neg		N	N	N	N	N	N	N	RHZ			Supervised	Not performed
9354	20_29	Male	8 to 11 years	Other	Cure	New Case	Pleural	Ext		Not performed	Not performed	Not performed	Outra Patologia		Neg		N	N	N	N	N	N	N	RHZ				Not performed
9355	50_59	Female	4 to 7 years	Other	Cure	New Case	Pele	Ext	Urgency / emergency	Not performed	Neg	Not performed	Normal		Neg		N	N	N	N	N	N	N	RHZ				Sugestivo TB
9361	15_19	Female	8 to 11 years		Abandonment	New Case	Pul	Pul	Outpatient Demand	Pos		Pos					N	N	N	N	N	N	N	RHZ
9387	20_29	Male	8 to 11 years	Other	Abandonment	New Case	Ganglionic Peripheral	Ext	Outpatient Demand	Not performed	Not performed	Not performed	Normal	Not performed	Neg		N	N	N	N	N	N	N	RHZ			Self-Administered
9411	60_69	Female	8 to 11 years	Healthcare professional	Cure	New Case	Pul	Pul	Outpatient Demand	Neg		Neg	Susp c/cavid		Neg		N	N	N	N	N	N	N	RHZ			Supervised	Sugestivo TB
9412	50_59	Male		Other	Cure	New Case	Pul	Pul	Outpatient Demand	Pos		Not performed	Normal		Neg		N	N	N	N	N	N		RHZ			Supervised
9418	20_29	Male	4 to 7 years	Unemployed	Abandonment	New Case	Pul	Pul	Diagnosis elucidation in hospitalization	Pos	Not performed	Not performed	Susp TB	Not performed	Neg		N	N	N	N	N	N	N	RHZ			Supervised	Not performed
9429	30_39	Male	4 to 7 years	Unemployed	Cure	New Case	Pul	Pul	Outpatient Demand	Neg	Not performed	Not performed	Susp c/cavid	Not performed	Pos		S	N	N	N	N	N	N	RHZ				Not performed
9458	40_49	Female		Housewife	Abandonment	New Case	Pul	Pul	Outpatient Demand	Pos		Neg	Not performed	Not performed	Neg		N	N	N	N	N	N	N	RHZ			Self-Administered	Not performed
9484	40_49	Male	8 to 11 years	Other	Cure	New Case	Pul	Pul	Outpatient Demand	Pos		Pos	Susp c/cavid		Neg		N	N	S	N	N	N		RHZ			Supervised
9490	15_19	Female	8 to 11 years	Other	Cure	New Case	Pul	Pul	Diagnosis elucidation in hospitalization	Neg	Not performed	Not performed	Susp TB	Not performed	Neg		N	N	N	N	N	N	N	RHZ			Supervised	Not performed
9516	50_59	Male	4 to 7 years	Unemployed	Cure	New Case	Pul	Pul	Diagnosis elucidation in hospitalization	Neg	Not performed	Not performed	Susp TB	Not performed	Pos		S	N	N	N	N	N	N	RHZ			Supervised	Not performed
9517	30_39	Male		Other	Cure	New Case	Pul	Pul	Active Search in the Community	Pos	Not performed	Pos	Susp TB	Not performed	Neg		N	N	N	N	N	N	N	RHZ			Supervised	Not performed
9526	20_29	Male	8 to 11 years	Other	Cure	New Case	Pul	Pul	Urgency / emergency	Pos		Not performed	Susp TB		Neg		N	N	N	N	N	N	N	RHZ			Supervised	Not performed
9539	50_59	Male	8 to 11 years	Other	Cure	New Case	Pul	Pul	Outpatient Demand	Pos		Not performed	Susp TB		Neg		N	N	S	N	N	N	N	RHZ	RHZ		Supervised	Not performed
9564	20_29	Female	8 to 11 years		Cure	New Case	Pul	Pul	Diagnosis elucidation in hospitalization	Pos			Susp c/cavid		Neg		N	N	N	N	N	N	N	RHZ			Supervised
9567	30_39	Female	4 to 7 years	Housewife	Cure	New Case	Ganglionic Peripheral	Ext	Outpatient Demand	Not performed	Not performed	Not performed	Not performed	Not performed	Neg		N	S	S	N	N	N	N	RHZE			Supervised	Sugestivo TB
9590	20_29	Male		Other	Cure	New Case	Pul	Pul	Urgency / emergency	Pos	Not performed	Pos	Susp TB	Not performed			N	N	N	N	N	N					Supervised	Not performed
9594	50_59	Male	4 to 7 years		Cure	New Case	Pul	Pul	Outpatient Demand	Pos	Not performed	Not performed	Susp TB	Not performed	Neg		N	N	N	N	N	N	N	RHZ			Supervised	Not performed
9623	20_29	Male	8 to 11 years	Other	Cure	New Case	Pleural	Ext	Outpatient Demand	Neg	Not performed	Not performed	Susp TB	Not performed	Neg		N	N	N	N	N	N	N	RHZ			Self-Administered	Not performed
9639	20_29	Male	4 to 7 years		Cure	New Case	Pul	Pul	Outpatient Demand	Pos	Not performed	Not performed	Susp c/cavid	Not performed	Neg		N	N	N	N	N	N	N	RHZ				Not performed
9640	20_29	Female	4 to 7 years	Other	Cure	New Case	Pul	Pul	Urgency / emergency	Pos	Not performed	Not performed	Susp TB	Not performed	Neg		N	N	N	N	N	N	N	RHZ			Supervised	Not performed
9649	40_49	Male		Unemployed	Abandonment	Recurrence	Pul	Pul	Urgency / emergency	Pos	Not performed	Pos	Susp TB	Not performed	Not performed		N	N	N	N	N	N	N	OUTROS				Not performed	Sensitive
9663	30_39	Female			Cure	New Case	Pul	Pul	Outpatient Demand	Pos		Pos			Pos		S	N	N	N	N	N	N	RHZE			Supervised
9683	40_49	Male		Other	Cure	New Case	Pul	Pul	Outpatient Demand	Pos		Pos	Susp TB	Not performed	Neg		N	N	N	N	N	N	N	RHZ			Self-Administered	Not performed
9687	50_59	Female		Other	Cure	New Case	Vias Urinarias	Ext	Urgency / emergency	Neg	Pos	Not performed	Outra Patologia	Not performed	Neg		N	S	N	N	N	N	N	Others				Not performed
9717	30_39	Male	8 to 11 years	Unemployed	Abandonment	New Case	Pul	Pul	Contact Investigation	Neg	Not performed	Neg	Normal	Not performed	Not performed		N	N	N	N	N	N	N	RHZ			Supervised	Not performed
9737	Maior de 80 anos	Male		Retiree	Abandonment	New Case	Pul	Pul	Contact Investigation	Neg	Not performed	Not performed	Susp TB	Not performed	Pos		N	N	N	N	N	N	N	OUTROS			Supervised	Not performed
9759	30_39	Male	4 to 7 years	Other	Cure	New Case	Pul	Pul	Urgency / emergency	Pos			Susp TB		Pos		N	N	N	N	N	N	Penal Institute	RHZE			Supervised
9764	40_49	Male		Other	Abandonment	New Case	Pleural	Ext	Diagnosis elucidation in hospitalization	Neg	Not performed	Not performed	Susp TB	Not performed	Not performed		N	N	N	N	N	N	N	OUTROS				Not performed
9769	01_04	Male		Other	Cure	New Case	Pul	Pul	Contact Investigation	Not performed	Not performed	Not performed	Normal	Not performed	Not performed		N	N	N	N	N	N	N	OUTROS			Supervised	Not performed
9777	20_29	Female		Unemployed	Cure	New Case	Pul	Pul	Outpatient Demand	Neg	Not performed	Not performed	Susp TB	Not performed	Neg		N	N	N	N	N	N	N	OUTROS				Not performed
9779	40_49	Male	4 to 7 years	Other	Cure	New Case	Pul	Pul	Outpatient Demand	Pos	Not performed	Not performed	Susp TB	Not performed	Neg		N	S	N	N	N	N		RHZ			Self-Administered	Not performed
9810	30_39	Male	8 to 11 years	Other	Cure	New Case	Pul	Pul	Outpatient Demand	Pos	Not performed	Not performed	Susp TB	Not performed	Neg		N	N	S	N	N	N		RHZ			Self-Administered	Not performed
9812	20_29	Male	4 to 7 years	Other	Abandonment	New Case	Pul	Pul	Outpatient Demand	Pos	Not performed	Not performed	Not performed	Not performed	Neg		N	N	N	N	S	N	N	RHZ				Not performed
9819	20_29	Female	8 to 11 years	Housewife	Cure	New Case	Pul	Pul	Outpatient Demand	Pos	Not performed	Not performed	Susp TB	Not performed	Neg		N	N	N	N	N	N	N	RHZ			Supervised	Not performed
9827	70_79	Female		Retiree	Cure	New Case	Outras	Ext	Diagnosis elucidation in hospitalization	Not performed	Not performed	Not performed		Not performed	Neg		N	N	N	N	N	N	N	RHZ				Sugestivo TB
9831	20_29	Male	4 to 7 years	Other	Cure	New Case	Pul	Pul	Outpatient Demand	Pos	Not performed	Not performed	Susp TB	Not performed	Not performed		N	N	N	N	N	N	N	RHZ			Supervised	Not performed
9832	20_29	Male	4 to 7 years	Unemployed	Cure	New Case	Pul	Pul	Outpatient Demand	Pos	Not performed	Not performed	Susp TB		Neg		N	N	N	N	N	N	N	RHZ			Supervised	Not performed
9839	60_69	Female		Housewife	Cure	New Case	Pul	Pul	Outpatient Demand	Pos			Not performed		Not performed		N	S	N	N	N	N	N	RHZ			Self-Administered
9843	20_29	Male		Unemployed	Abandonment	New Case	Pul	Pul	Contact Investigation	Neg	Not performed	Neg	Susp c/cavid	Not performed	Neg		N	N	N	N	N	N	N	RHZ			Supervised	Not performed
9847	30_39	Female		Housewife	Cure	New Case	Pleural	Ext	Outpatient Demand	Neg	Not performed	Not performed	Susp TB		Neg		N	N	N	N	N	N	N	RHZ			Supervised	Not performed
9863	30_39	Male	4 to 7 years	Other	Cure	New Case	Pul	Pul	Outpatient Demand	Neg	Not performed	Neg	Susp TB	Not performed	Neg		N	N	N	N	N	N	N	RHZ			Supervised	Not performed
9883	15_19	Female	4 to 7 years	Housewife	Abandonment	New Case	Pul	Pul	Urgency / emergency	Pos		Not performed	Susp TB	Not performed	Neg		N	N	N	N	N	N	N	RHZ			Supervised
9905	20_29	Male		Other	Cure	New Case	Pul	Pul	Outpatient Demand	Pos			Susp TB		Neg		N	N	N	N	N	N	N	RHZ
9910	20_29	Male	4 to 7 years	Unemployed	Cure	New Case	Pul	Pul	Urgency / emergency	Pos	Not performed	Not performed	Susp c/cavid	Not performed	Neg		N	N	N	N	N	N	N	RHZ			Supervised	Not performed
9919	20_29	Male	4 to 7 years	Other	Cure	New Case	Pul	Pul	Urgency / emergency	Pos	Not performed	Not performed	Susp TB	Not performed	Neg		N	N	N	N	N	N	N	RHZ			Supervised	Not performed
9931	20_29	Female	4 to 7 years	Other	Cure	New Case	Pul	Pul	Outpatient Demand	Neg	Not performed	Not performed	Susp c/cavid	Not performed	Neg		N	N	N	N	N	N	N	RHZ			Self-Administered	Not performed
9979	20_29	Male	8 to 11 years	Other	Cure	New Case	Pul	Pul	Contact Investigation	Pos	Not performed	Not performed	Susp TB	Not performed	Neg		N	N	N	N	N	N		RHZ			Self-Administered	Not performed
9983	40_49	Male		Other	Cure	New Case	Pul	Pul	Outpatient Demand	Neg	Not performed	Not performed	Susp c/cavid		Neg		N	N	N	N	N	N	N	RHZ			Supervised	Not performed
10006	40_49	Male	8 to 11 years	Other	Cure	New Case	Pul	Pul	Urgency / emergency	Pos	Not performed	Not performed	Susp TB	Not performed	Neg		N	S	S	N	S	N		RHZ	MR	Intolerance/Toxicity	Supervised	Not performed
10019	50_59	Male	8 to 11 years		Cure	Recurrence	Pul	Pul	Outpatient Demand	Pos	Not performed	And	Susp TB	Not performed	And		N	S	N	N	N	N	N	RHZE				Not performed
10022	20_29	Female	8 to 11 years		Cure	New Case	Pul	Pul	Outpatient Demand	Pos	Not performed	Not performed	Susp TB	Not performed	Neg		N	N	N	N	N	N	N	RHZ				Not performed
10026	01_04	Female	Nenhuma	Other	Cure	New Case	Pul	Pul	Contact Investigation	And			Susp TB		Neg		N	N	N	N	N	N		RHZ			Supervised
10033	40_49	Male		Other	Abandonment	New Case	Pleural	Ext	Urgency / emergency	Neg	Not performed	Not performed	Outra Patologia	Not performed	Pos		N	N	N	N	N	N	N	OUTROS			Self-Administered	Not performed
10036	30_39	Male	8 to 11 years	Other	Cure	Recurrence	Pul	Pul	Urgency / emergency	Pos	Not performed	Not performed	Not performed	Not performed	Neg		N	N	N	N	N	N	N	RHZ			Self-Administered	Not performed
10042	30_39	Female	8 to 11 years		Cure	New Case	Pul	Pul	Outpatient Demand	Pos	Not performed	And	Susp TB	Not performed			N	N	N	N	N	N	N	RHZ				Not performed
10051	40_49	Female	8 to 11 years	Unemployed	Cure	New Case	Pul	Pul	Diagnosis elucidation in hospitalization	Pos	Not performed	Pos	Not performed	Not performed	Neg		N	N	N	N	N	N	N	RHZ			Self-Administered	Not performed
10055	20_29	Male		Unemployed	Cure	New Case	Pleural	Ext	Outpatient Demand				Susp c/cavid				N	N	N	N	N	N		RHZ				Sugestivo TB
10078	40_49	Female	1 to 3 years	Housewife	Cure	New Case	Pul	Pul	Contact Investigation	Neg		Neg	Susp TB		Neg		N	N	S	N	N	N	N	RHZ			Supervised
10087	15_19	Female	8 to 11 years		Cure	New Case	Pul	Pul	Outpatient Demand	Pos		Pos	Susp c/cavid		Neg		N	N	N	N	N	N	N	RHZ			Self-Administered
10093	20_29	Male	8 to 11 years		Cure	New Case	Pul	Pul	Outpatient Demand	Neg		Pos	Susp c/cavid		Neg		N	N	N	N	N	N		RHZ			Supervised
10095	60_69	Male	Nenhuma	Retiree	Cure	New Case	Pul	Pul	Diagnosis elucidation in hospitalization	Pos	Not performed	Neg	Susp TB	Not performed			N	S	N	N	N	N		RHZ			Supervised	Not performed
10103	15_19	Male	4 to 7 years	Other	Cure	New Case	Pul	Pul	Urgency / emergency	Pos			Susp TB		Neg		N	N	N	N	N	N	N	RHZ			Supervised
10113	50_59	Male	4 to 7 years	Other	Cure	New Case	Pul	Pul	Outpatient Demand	Neg	Not performed	Pos	Normal	Not performed	Neg		N	N	N	N	N	N	N	RHZ			Supervised	Not performed
10123	20_29	Female	8 to 11 years	Housewife	Cure	New Case	Pul	Pul	Outpatient Demand	Pos	Not performed	Not performed	Susp c/cavid		Neg		N	N	N	N	N	N	N	RHZ			Supervised	Not performed
10129	30_39	Female	8 to 11 years	Other	Cure	New Case	Pul	Pul	Outpatient Demand	Pos	Not performed	Not performed	Susp TB	Not performed	Not performed		N	N	N	N	N	N	N	RHZ			Self-Administered	Not performed
10156	50_59	Male	4 to 7 years	Other	Cure	New Case	Pul	Pul	Urgency / emergency	Pos	Not performed	Not performed	Susp c/cavid	Not performed	Neg		N	N	S	N	N	N	N	RHZ			Self-Administered	Not performed
10172	50_59	Male	8 to 11 years	Other	Cure	New Case	Pul	Pul	Outpatient Demand	Pos	Not performed	Not performed	Susp c/cavid	Not performed	Neg		N	N	S	N	N	N	N	OUTROS			Supervised	Not performed
10178	30_39	Male	12 to 14 years	Other	Abandonment	New Case	Pleural	Ext	Urgency / emergency	Not performed	Not performed	Not performed	Susp TB	Not performed	Neg		N	N	N	N	N	N		RHZ			Self-Administered	Sugestivo TB
10188	30_39	Male	4 to 7 years	Unemployed	Cure	Retr Aband	Pul	Pul	Outpatient Demand	Neg	Not performed	Neg	Susp TB	Not performed	Neg		N	N	N	N	N	N	Penal Institute	RHZ			Supervised	Not performed	Sensitive
10190	30_39	Male	1 to 3 years	Other	Abandonment	New Case	Pul	Pul	Urgency / emergency	Pos			Susp c/cavid		Not performed		N	N	S	N	N	N	N	RHZ			Self-Administered
10198	60_69	Male	4 to 7 years	Other	Cure	Recurrence	Pul	Pul	Outpatient Demand	Pos		Neg	Susp c/cavid		Not performed		N	N	N	N	N	N		RHZ			Self-Administered
10232	40_49	Male	8 to 11 years	Other	Cure	New Case	Pul	Pul	Outpatient Demand	Pos	Not performed	Not performed	Susp c/cavid	Not performed	Neg		N	N	N	N	N	N	N	RHZ			Supervised	Not performed
10240	20_29	Female	8 to 11 years	Other	Cure	New Case	Pul	Pul	Urgency / emergency	Pos	Not performed	Pos	Susp TB	Not performed	Neg		N	N	N	N	N	N	N	RHZ			Supervised	Not performed	Sensitive
10255	40_49	Male	4 to 7 years		Cure	New Case	Pul	Pul		Pos	Pos	Pos	Susp TB		Neg		N	N	S	N	N	N	N	OUTROS			Self-Administered
10265	40_49	Male			Cure	New Case	Pul	Pul	Outpatient Demand	Pos			Susp TB		Neg		N	N	N	N	N	N	N	RHZE			Supervised
10274	40_49	Male	4 to 7 years	Other	Abandonment	New Case	Pul	Pul	Outpatient Demand	Pos			Susp TB		Neg		N	N	N	N	N	N	N	RHZ			Self-Administered
10275	40_49	Female	8 to 11 years	Other	Cure	New Case	Outras	Ext	Outpatient Demand	Neg		Neg	Normal	Not performed	Neg		N	N	N	N	N	N	N	RHZ			Self-Administered	Not performed
10286	70_79	Male	4 to 7 years	Retiree	Cure	New Case	Pul	Pul	Outpatient Demand	Pos	Not performed	Pos	Susp c/cavid	Not performed	Neg		N	N	N	N	N	N	N	RHZ			Self-Administered	Not performed
10324	40_49	Male	8 to 11 years	Other	Cure	New Case	Pul	Pul	Urgency / emergency	Pos	Not performed	Not performed	Susp TB		Neg		N	N	S	N	N	N	N	RHZ			Supervised	Not performed
10331	40_49	Male	1 to 3 years	Other	Cure	New Case	Pul	Pul	Active Search in the Community	Pos	Not performed	Not performed	Susp TB		Neg		N	N	N	N	N	N	N	RHZ			Supervised	Not performed
10350	30_39	Female	8 to 11 years		Cure	New Case	Pul	Pul	Outpatient Demand	Pos	Neg		Susp TB		Pos		S	N	N	N	N	N	N	RHZE	RHZ
10373	40_49	Male	4 to 7 years	Other	Cure	New Case	Pul	Pul	Diagnosis elucidation in hospitalization	Pos	Not performed	Not performed	Susp TB	Not performed	Neg		N	N	S	N	N	N	N	RHZ			Supervised	Not performed
10388	20_29	Female	4 to 7 years	Housewife	Cure	New Case	Pul	Pul	Active Search in Institution	Pos	Not performed	Not performed	Susp c/cavid	Not performed	Neg		N	N	N	N	N	N	N	RHZ			Supervised	Not performed
10395	30_39	Male	8 to 11 years	Other	Cure	New Case	Pul	P+E	Outpatient Demand	Pos	Not performed	Pos	Susp TB	Not performed	Neg		N	N	N	N	N	N	N	RHZ			Supervised	Not performed
10396	40_49	Female	8 to 11 years	Housewife	Cure	New Case	Pul	Pul	Contact Investigation	Pos	Not performed	Not performed	Susp TB	Not performed	Neg		N	N	N	N	N	N	N	RHZ			Supervised	Not performed
10399	20_29	Female	8 to 11 years	Other	Cure	New Case	Pul	Pul	Outpatient Demand	Neg	Not performed	Neg	Susp TB	Not performed	Neg		N	N	N	N	N	N	N	RHZ			Supervised	Not performed
10403	40_49	Male	4 to 7 years	Other	Abandonment	New Case	Pul	Pul	Outpatient Demand	Neg	Neg	Neg	Susp TB		Neg		N	N	N	N	N	N	N	RHZ	OUTROS	Intolerance/Toxicity	Self-Administered
10442	30_39	Female	1 to 3 years	Other	Abandonment	New Case	Ganglionic Peripheral	Ext	Outpatient Demand	Not performed	Not performed	Not performed	Not performed	Not performed	Neg		N	N	N	N	N	N	N	RHZ			Self-Administered	Sugestivo TB
10445	40_49	Male	4 to 7 years	Other	Cure	New Case	Ossea	Ext	Diagnosis elucidation in hospitalization	Not performed	Not performed	Not performed	Susp c/cavid	Not performed	Neg		N	N	N	N	N	N	N	RHZ				Not performed
10455	40_49	Male	1 to 3 years	Other	Cure	New Case	Pul	Pul	Outpatient Demand	Neg	Not performed	Not performed	Susp TB	Not performed	Neg		N	N	N	N	N	N	N	RHZ			Supervised	Not performed
10458	10_14	Male		Other	Cure	New Case	Pul	Pul	Contact Investigation	Neg	Not performed	Not performed	Susp TB	Not performed	Neg		N	N	N	N	N	N	N	RHZ			Supervised	Not performed
10475	40_49	Male	4 to 7 years	Unemployed	Cure	New Case	Pul	Pul	Urgency / emergency	Pos	Not performed	Pos	Susp TB	Not performed	Pos		N	N	N	N	N	N		RHZ			Supervised	Not performed
10484	15_19	Male	8 to 11 years	Other	Abandonment	New Case	Pul	Pul	Diagnosis elucidation in hospitalization	Pos	Not performed	Not performed	Susp c/cavid	Not performed	Not performed		N	N	N	N	N	N	N	RHZ			Self-Administered	Not performed
10485	05_09	Female	1 to 3 years		Cure	New Case	Pul	Pul	Outpatient Demand	Not performed			Susp TB		Neg		N	N	N	N	N	N	N	RHZ			Self-Administered
10506	01_04	Male	Nenhuma		Cure	New Case	Pul	Pul	Contact Investigation	Not performed		Not performed	Susp TB		Not performed		N	N	N	N	N	N	N	RHZ			Supervised
10539	40_49	Male	4 to 7 years	Other	Cure	New Case	Pul	Pul	Outpatient Demand	Pos	Not performed	Not performed	Susp TB	Not performed	Neg		N	N	N	N	N	N		RHZ			Self-Administered	Not performed
10552	20_29	Male	8 to 11 years	Other	Cure	New Case	Pul	Pul	Contact Investigation	Pos	Not performed	Not performed	Susp TB	Not performed	Neg		N	N	N	N	N	N	N	RHZ			Supervised	Not performed
10556	20_29	Male		Other	Abandonment	New Case	Pul	Pul	Diagnosis elucidation in hospitalization	Pos	Not performed	Not performed	Susp TB	Not performed	Neg		N	N	N	N	N	N	N	RHZ			Supervised	Not performed
10560	20_29	Male	8 to 11 years	Other	Cure	New Case	Pul	Pul	Outpatient Demand	Pos	Not performed	Neg	Susp TB	Not performed	Neg		N	N	N	N	S	N	N	RHZ			Supervised	Not performed
10581	20_29	Male		Other	Cure	New Case	Pul	Pul	Urgency / emergency	Pos		Neg	Normal		Neg		N	N	N	N	N	N		RHZ
10582	20_29	Male	4 to 7 years	Other	Cure	New Case	Pul	Pul	Diagnosis elucidation in hospitalization	Neg	Not performed	Not performed	Not performed	Not performed	Not performed		N	N	N	N	N	N	N	RHZ			Supervised	Not performed
10583	30_39	Male	4 to 7 years	Other	Cure	New Case	Pul	Pul	Outpatient Demand	Pos	Not performed	Pos	Susp TB	Not performed	Neg		N	N	N	N	N	N	N	RHZ			Supervised	Not performed
10586	30_39	Male	4 to 7 years	Other	Cure	New Case	Pul	Pul	Outpatient Demand	Pos	Not performed	Pos	Not performed	Not performed	Neg		N	N	N	N	N	N	N	RHZ			Self-Administered	Not performed
10590	Maior de 80 anos	Female	4 to 7 years	Other	Cure	Recurrence	Ossea	Ext	Outpatient Demand	Not performed	Not performed	Not performed	Not performed	Not performed	Neg		N	N	N	N	N	N	N	RHZ			Self-Administered	Not performed
10594	30_39	Male	8 to 11 years	Other	Cure	New Case	Pul	Pul	Outpatient Demand	Pos	Not performed	Not performed	Susp TB	Not performed	Neg		N	N	N	N	N	N	N	RHZ				Not performed
10603	20_29	Male		Unemployed	Cure	Retr Aband	Pul	Pul	Outpatient Demand	Pos	Not performed	Not performed	Not performed	Not performed	Neg		N	N	N	N	N	N	N	OUTROS			Supervised	Not performed
10611	50_59	Female	4 to 7 years	Housewife	Cure	New Case	Pul	Pul	Outpatient Demand	Pos		Not performed	Susp TB		Neg		N	N	N	N	N	N	N	RHZ			Supervised	Not performed
10614	60_69	Male		Unemployed	Cure	New Case	Pleural	Ext	Contact Investigation	Neg	Not performed	Not performed	Normal	Not performed	And		N	N	N	N	N	N	N	OUTROS			Self-Administered	Not performed
10615	20_29	Male		Other	Cure	New Case	Pul	Pul	Outpatient Demand	Pos	Not performed	Not performed	Normal	Not performed	Neg		N	N	N	N	N	N	N	OUTROS				Not performed
10621	40_49	Female	1 to 3 years	Other	Cure	New Case	Pul	Pul	Outpatient Demand	Pos			Susp TB		Pos		N	N	N	N	N	N	N	RHZE			Supervised
10629	10_14	Male	4 to 7 years	Other	Cure	New Case	Pul	Pul	Contact Investigation	Not performed	Not performed	Not performed	Susp TB	Not performed	Neg		N	N	N	N	N	N	N	RHZ			Supervised	Not performed
10663	50_59	Male	4 to 7 years	Other	Cure	New Case	Pul	Pul	Active Search in the Community	Pos	Not performed	Not performed	Susp TB	Not performed	Neg		N	N	N	N	N	N	N	RHZ			Supervised	Not performed
10670	30_39	Female	4 to 7 years	Housewife	Cure	New Case	Pleural	Ext	Diagnosis elucidation in hospitalization	Neg	Not performed	Not performed	Susp TB	Not performed	Neg		N	N	N	N	N	N	N	RHZ			Supervised	Sugestivo TB
10673	15_19	Female		Other	Cure	New Case	Pul	Pul	Diagnosis elucidation in hospitalization	Pos	Not performed	Not performed	Susp TB	Not performed	Neg		N	N	N	N	N	N	N	OUTROS			Supervised	Not performed
10677	40_49	Male		Unemployed	Cure	New Case	Pul	Pul	Outpatient Demand	Pos	Not performed	Pos	Susp TB	Not performed	Pos		S	N	S	N	N	N	N	OUTROS			Supervised	Not performed
10682	70_79	Male		Retiree	Cure	New Case	Pul	Pul	Outpatient Demand	Neg	Not performed	Neg	Susp TB	Not performed	Neg		N	N	N	N	N	N	N	OUTROS			Supervised	Not performed
10700	20_29	Female	8 to 11 years	Other	Abandonment	New Case	Pul	Pul	Outpatient Demand	Pos	Not performed	Not performed	Normal	Not performed	Not performed		N	N	N	N	N	N	N	RHZ			Self-Administered	Not performed
10711	50_59	Female	1 to 3 years	Housewife	Cure	New Case	Pul	Pul	Outpatient Demand	Pos	Not performed	Not performed	Susp c/cavid	Not performed	Neg		N	N	N	N	N	N	N	RHZ			Supervised	Not performed
10732	50_59	Female	1 to 3 years	Housewife	Cure	New Case	Pul	Pul	Outpatient Demand	Pos	Not performed	Not performed	Susp c/cavid	Not performed	Neg		N	N	N	N	N	N	N	RHZ	RHZE	Intolerance/Toxicity		Not performed
10762	40_49	Female	4 to 7 years	Housewife	Cure	New Case	Pul	P+E	Outpatient Demand	Neg	Neg	Pos	Normal	Not performed	Pos		S	N	S	S	N	N	N	RHZ			Self-Administered	Not performed
10767	30_39	Male		Other	Cure	New Case	Pul	Pul	Outpatient Demand	Pos	Not performed	Not performed	Susp TB	Not performed	Neg		N	N	N	N	N	N	N	RHZE			Self-Administered	Not performed
10770	30_39	Male		Unemployed	Abandonment	Recurrence	Pul	P+E	Diagnosis elucidation in hospitalization	Pos			Susp TB	Not performed	Pos	S	S	N	N	N	N	N	N	RHZE			Self-Administered		Sensitive
10796	50_59	Male	4 to 7 years	Other	Cure	New Case	Pul	Pul	Urgency / emergency	Pos	Not performed	Pos	Susp TB	Not performed	Neg		N	N	N	N	N	N	N	RHZ			Supervised	Not performed	Sensitive
10816	50_59	Female		Other	Cure	New Case	Pul	Pul	Outpatient Demand	Pos	Not performed	Not performed	Not performed	Not performed	Neg		N	N	N	N	N	N	N	RHZE			Supervised	Not performed
10828	20_29	Male	4 to 7 years	Unemployed	Cure	Retr Aband	Pul	Pul	Outpatient Demand	Neg	Not performed	Not performed	Not performed	Not performed	Neg		N	N	S	N	S	N		RHZE			Supervised	Not performed
10846	20_29	Male			Cure	New Case	Meningea	Ext	Diagnosis elucidation in hospitalization	Not performed			Normal		Pos		S	N	N	N	N	N	N	RHZ			Self-Administered
10847	40_49	Male	4 to 7 years	Unemployed	Cure	New Case	Pul	Pul	Urgency / emergency	Pos	Not performed	Not performed	Susp TB	Not performed	Neg		N	N	N	S	N	N		RHZ			Supervised	Not performed
10851	20_29	Female			Abandonment	New Case	Pleural	Ext	Diagnosis elucidation in hospitalization	Neg	Neg	Neg	Susp TB		Neg		N	N	N	N	N	N		RHZ			Self-Administered	Sugestivo TB
10858	15_19	Male	8 to 11 years	Other	Cure	New Case	Pul	Pul	Contact Investigation	Pos		Not performed	Susp TB		Neg		N	N	N	N	N	N	N	RHZ			Supervised	Not performed
10868	40_49	Female	4 to 7 years	Other	Abandonment	Retr Aband	Pul	Pul	Outpatient Demand	Pos	Not performed	Pos	Susp c/cavid	Not performed	Neg		N	N	S	S	S	N		RHZE			Supervised	Not performed
10870	15_19	Male	1 to 3 years	Unemployed	Abandonment	New Case	Pul	P+E	Outpatient Demand	Pos	Not performed	Not performed	Susp TB	Not performed	Neg		N	N	N	N	N	N		RHZ			Self-Administered	Not performed
10880	50_59	Male	8 to 11 years	Other	Cure	New Case	Pul	Pul	Outpatient Demand	Pos	Not performed	Pos	Susp TB	Not performed	Neg		N	N	N	N	S	N	Hostel	RHZ			Supervised	Not performed	TB R
10881	05_09	Female	1 to 3 years	Other	Cure	New Case	Pul	Pul	Contact Investigation	Not performed	Not performed	Not performed	Not performed	Not performed	Not performed		N	N	N	N	N	N		RHZ			Supervised	Not performed
10883	40_49	Female	1 to 3 years	Other	Cure	New Case	Pul	Pul	Outpatient Demand	Neg	Not performed	Not performed	Susp TB	Not performed	Not performed		N	N	N	N	N	N		RHZ			Supervised	Not performed
10895	05_09	Male		Other	Cure	New Case	Pul	Pul	Diagnosis elucidation in hospitalization	Not performed	Not performed	Not performed	Susp TB	Not performed	Not performed		N	N	N	N	N	N	N	RHZ			Supervised	Not performed
10896	10_14	Female		Housewife	Cure	New Case	Pul	Pul	Diagnosis elucidation in hospitalization	Pos	Not performed	Not performed	Susp TB	Not performed	Neg		N	N	N	N	N	N	N	RHZ			Supervised	Not performed
10898	15_19	Female	8 to 11 years		Cure	New Case	Outras	Ext	Urgency / emergency	Neg			Susp TB		Neg		N	N	N	N	N	N	N	RHZ			Supervised
10899	40_49	Male	8 to 11 years	Retiree	Cure	Retr Aband	Outras	Ext	Diagnosis elucidation in hospitalization	Not performed	Not performed	Not performed	Susp TB	Not performed	Pos		S	N	N	N	N	N	N	RHZE			Supervised	Not performed
10927	15_19	Female	8 to 11 years	Other	Cure	New Case	Pul	Pul	Outpatient Demand	Pos	Not performed	Not performed	Susp TB	Not performed	Neg		N	N	N	N	N	N	N	RHZ			Supervised	Not performed
10958	30_39	Male	12 to 14 years	Other	Cure	New Case	Pul	Pul	Outpatient Demand	Pos	Not performed	Not performed		Not performed	Pos		S	N	N	N	N	N	N	RHZ			Self-Administered	Not performed
10959	50_59	Male	8 to 11 years	Unemployed	Cure	New Case	Pul	Pul	Outpatient Demand	Pos	Not performed	Pos	Susp TB	Not performed	Pos		S	N	N	N	N	N		RHZE			Self-Administered	Not performed
10966	15_19	Male		Unemployed	Cure	New Case	Pul	Pul	Diagnosis elucidation in hospitalization	Pos	Not performed	Not performed	Susp TB		Not performed		N	S	N	N	N	N		RHZ			Supervised	Not performed
10977	30_39	Female	8 to 11 years	Housewife	Cure	New Case	Pul	Pul	Outpatient Demand	Pos	Not performed	Pos	Susp TB	Not performed	Neg		N	N	N	N	N	N		RHZ			Supervised	Not performed	Sensitive
10979	15_19	Male	4 to 7 years	Unemployed	Cure	New Case	Pul	Pul	Outpatient Demand	Pos			Susp TB		Pos		S	N	N	N	N	N		RHZ			Supervised
10993	50_59	Female	8 to 11 years	Other	Cure	New Case	Pul	Pul	Urgency / emergency	Pos	Not performed	Neg	Not performed	Not performed	Neg		N	N	N	N	N	N		RHZ			Self-Administered	Not performed
10996	40_49	Male	4 to 7 years	Other	Cure	New Case	Pul	Pul	Diagnosis elucidation in hospitalization	Pos	Not performed	Neg	Susp TB	Not performed	Neg		N	N	N	N	N	N	N	RHZ			Self-Administered	Not performed
11000	40_49	Male	1 to 3 years	Other	Cure	Recurrence	Pul	Pul	Outpatient Demand	Pos	Not performed	Pos	Susp TB	Not performed	Not performed		N	S	N	N	N	N		RHZ			Supervised	Not performed	Sensitive
11008	05_09	Female	4 to 7 years	Other	Cure	New Case	Pul	Pul	Outpatient Demand	Not performed	Not performed	Not performed	Susp TB	Not performed	Neg		N	N	N	N	N	N		RHZ			Supervised	Not performed
11019	40_49	Female	4 to 7 years	Housewife	Cure	New Case	Pleural	Ext	Diagnosis elucidation in hospitalization	Neg	Neg	Not performed	Susp TB	Not performed	Not performed		N	N	N	N	N	N		RHZ			Supervised	Not performed
11037	40_49	Female			Cure	New Case	Oftalmica	Ext	Outpatient Demand	Not performed	Not performed	Not performed	Normal		Neg		N	S	N	N	N	N	N	RHZ			Supervised	Not performed
11048	20_29	Male	4 to 7 years	Other	Cure	New Case	Pul	Pul	Urgency / emergency	Pos	Not performed	Not performed	Susp TB	Not performed	Neg		N	N	N	N	N	N	N	RHZ				Not performed
11053	30_39	Male	8 to 11 years	Other	Abandonment	New Case	Pul	Pul	Active Search in the Community	Pos	Not performed	And	Susp TB	Not performed	And		N	N	N	N	N	N	N	RHZ			Supervised	Not performed
11054	30_39	Male			Cure	New Case	Pul	Pul	Contact Investigation	Not performed		Not performed	Susp TB		Neg		N	N	N	S	N	N	Psychiatric Hospital	RHZ			Supervised
11094	40_49	Male	4 to 7 years	Other	Cure	New Case	Pul	P+E	Outpatient Demand	Neg	Neg	Neg	Susp TB		Neg		N	N	N	N	N	N		RHZ				Sugestivo TB
11098	20_29	Male	8 to 11 years	Other	Cure	New Case	Pul	Pul	Urgency / emergency	Neg	Not performed	Neg	Susp TB	Not performed	Pos		S	N	N	N	N	N		RHZ			Self-Administered	Not performed
11100	30_39	Male	4 to 7 years	Other	Abandonment	New Case	Pul	Pul	Outpatient Demand	Pos	Not performed	Not performed	Susp c/cavid	Not performed	Not performed		N	N	S	N	N	N		RHZ			Supervised	Not performed
11112	60_69	Male	4 to 7 years		Cure	New Case	Pul	Pul	Outpatient Demand	Pos		And	Susp TB		And		N	N	N	N	N	N	N	RHZ				Not performed
11116	20_29	Female	4 to 7 years	Other	Cure	New Case	Pul	Pul	Diagnosis elucidation in hospitalization	Pos		Not performed	Susp c/cavid		Neg		N	N	N	N	N	N		RHZ			Supervised
11121	20_29	Female	4 to 7 years	Housewife	Cure	New Case	Pul	Pul	Urgency / emergency	Pos	Not performed	Not performed	Susp TB	Not performed	Neg		N	N	N	N	N	N		RHZ			Supervised	Not performed
11128	20_29	Female	8 to 11 years	Other	Cure	New Case	Pul	Pul	Urgency / emergency	Pos	Not performed	Not performed	Susp TB	Not performed	Neg		N	N	N	N	N	N		RHZ			Supervised	Not performed
11140	30_39	Male	4 to 7 years	Unemployed	Cure	New Case	Pul	Pul	Urgency / emergency	Pos	Not performed	Pos	Susp c/cavid	Not performed	Neg		N	N	N	N	N	N	N	RHZ			Supervised	Not performed
11157	40_49	Male			Cure	New Case	Pul	Pul	Diagnosis elucidation in hospitalization	Pos	Not performed	Not performed	Susp TB	Not performed	Neg		N	N	N	S	N	N	N	RHZE			Self-Administered	Not performed
11163	20_29	Female	8 to 11 years	Other	Cure	New Case	Pul	Pul	Contact Investigation	Pos	Not performed	Not performed	Susp TB	Not performed	Neg		N	N	N	N	N	N		RHZ			Supervised	Not performed
11165	40_49	Male	8 to 11 years	Other	Cure	New Case	Pul	Pul	Outpatient Demand	Pos	Not performed	Not performed	Susp TB	Not performed	Neg		N	N	N	N	N	N		RHZ			Supervised	Not performed
11170	30_39	Male	4 to 7 years	Other	Cure	New Case	Pul	Pul	Urgency / emergency	Pos	Not performed	And	Susp TB	Not performed	Pos		S	N	N	N	N	N	N	RHZ			Supervised	Not performed
11172	20_29	Female		Other	Cure	New Case	Pul	Pul	Contact Investigation	Pos	Not performed	Not performed	Susp TB	Not performed	Neg		N	N	N	N	N	N	N	RHZ				Not performed
11181	15_19	Male	8 to 11 years	Unemployed	Cure	New Case	Pul	Pul	Urgency / emergency	Pos	Not performed	Not performed	Susp c/cavid	Not performed	Neg		N	N	N	N	N	N		RHZ			Self-Administered	Not performed
11183	30_39	Female	8 to 11 years	Housewife	Cure	New Case	Pul	P+E	Urgency / emergency	Neg		Pos	Susp TB	Not performed	Pos		S	N	N	N	N	N	N	RHZ			Supervised	Not performed
11189	20_29	Male		Other	Cure	New Case	Pul	Pul	Contact Investigation	Pos	Not performed	Not performed	Susp TB	Not performed	Neg		N	N	N	N	N	N	N	RHZ			Self-Administered	Not performed
11195	20_29	Female	8 to 11 years	Other	Cure	New Case	Pul	Pul	Urgency / emergency	Neg	Not performed	Pos	Susp TB	Not performed	Neg		N	N	N	N	N	N		RHZ			Self-Administered	Not performed	Sensitive
11205	60_69	Male		Unemployed	Abandonment	Recurrence	Pul	Pul	Urgency / emergency	Neg	Not performed	Neg			Pos		S	N	N	N	N	N	N	RHZ
11206	30_39	Male	8 to 11 years	Other	Cure	New Case	Pul	Pul	Outpatient Demand	Pos	Not performed	Not performed	Susp TB	Not performed	Neg		N	N	N	N	N	N	N	RHZ			Self-Administered	Not performed
11236	20_29	Female		Other	Cure	New Case	Pul	Pul	Urgency / emergency	Pos			Susp TB		Neg		N	N	N	N	N	N	N	RHZE			Supervised
11249	40_49	Female	8 to 11 years	Housewife	Cure	New Case	Pul	Pul	Contact Investigation	Pos	Not performed	Not performed	Susp c/cavid	Not performed	Neg		N	N	N	N	N	N		RHZ			Supervised	Not performed
11273	40_49	Male		Other	Cure	New Case	Pul	Pul	Diagnosis elucidation in hospitalization	Neg	Not performed	Not performed	Susp TB	Not performed	Neg		N	N	S	N	N	N	N	RHZ			Self-Administered	Not performed
11280	15_19	Female	8 to 11 years	Other	Cure	New Case	Pul	Pul	Outpatient Demand	Neg	Not performed	Not performed	Susp TB	Not performed	Not performed		N	N	N	N	N	N	N	RHZ			Supervised	Not performed
11294	30_39	Male		Other	Cure	New Case	Pul	Pul	Diagnosis elucidation in hospitalization	Neg	Not performed	Not performed	Susp TB	Not performed	Neg		N	N	S	N	N	N	N	OUTROS			Supervised	Not performed
11298	20_29	Male	4 to 7 years	Other	Cure	New Case	Pul	Pul	Outpatient Demand	Neg	Not performed	Pos	Not performed	Not performed	Pos		S	N	N	N	N	N		RHZ			Supervised	Not performed
11299	50_59	Male	4 to 7 years	Other	Cure	New Case	Miliar	Ext	Outpatient Demand	Neg	Not performed		Susp TB	Not performed	Neg		N	N	N	N	N	N	N	RHZ			Self-Administered
11303	50_59	Female		Housewife	Cure	New Case	Pul	Pul	Diagnosis elucidation in hospitalization	Not performed	Not performed	Not performed	Susp TB	Not performed	Neg		N	N	N	N	N	N	N	RHZ			Self-Administered	Not performed
11307	40_49	Male	8 to 11 years	Other	Cure	New Case	Ganglionic Peripheral	Ext	Outpatient Demand	Not performed	Not performed	Not performed	Normal	Not performed	Pos		S	N	N	N	N	N	N	RHZ			Self-Administered	Sugestivo TB
11330	20_29	Male	8 to 11 years	Other	Cure	New Case	Pul	Pul	Urgency / emergency	Pos	Not performed	Not performed	Not performed	Not performed	Neg		N	N	N	N	S	N		RHZ			Supervised	Not performed
11334	20_29	Male	8 to 11 years	Other	Cure	Recurrence	Pul	Pul	Outpatient Demand	Pos	Not performed	Not performed	Susp c/cavid	Not performed	Neg		N	N	N	N	N	N		RHZ				Not performed
11335	20_29	Male	8 to 11 years	Other	Cure	New Case	Pul	Pul	Outpatient Demand	Pos		Neg	Susp TB	Not performed	Neg		N	N	N	N	N	N	N	RHZ	RHZE		Self-Administered
11348	01_04	Female		Other	Cure	New Case	Meningea	Ext	Outpatient Demand	Not performed	Not performed	Not performed	Not performed	Not performed			N	N	N	N	N	N	N	RHZ			Supervised	Not performed
11366	40_49	Female	8 to 11 years	Other	Abandonment	New Case	Miliar	Ext	Diagnosis elucidation in hospitalization	Not performed	Pos	Not performed	Susp TB	Not performed	Pos		S	N	N	N	N	N		RHZ			Self-Administered	Sugestivo TB
11372	20_29	Male		Other	Abandonment	New Case	Pul	Pul	Outpatient Demand	Pos	Not performed	Not performed	Susp c/cavid	Not performed	Not performed		N	N	N	N	N	N	N	RHZ			Supervised	Not performed
11377	30_39	Male	1 to 3 years	Other	Abandonment	New Case	Pul	Pul	Diagnosis elucidation in hospitalization	Pos	Not performed	Not performed	Susp TB	Not performed	Neg		N	N	N	N	N	N		RHZ			Self-Administered	Not performed
11389	30_39	Female	4 to 7 years		Cure	New Case	Pul	Pul		Pos		Not performed			Neg		N	N	N	N	N	N	N	RHZ			Supervised
11402	50_59	Male	8 to 11 years	Other	Cure	New Case	Pleural	Ext	Outpatient Demand	Not performed	Neg	Not performed			Neg		N	N	N	N	N	N	N	RHZ				Sugestivo TB
11410	50_59	Male	1 to 3 years	Other	Cure	New Case	Pul	Pul	Outpatient Demand	Pos	Not performed	Not performed	Susp c/cavid	Not performed	Neg		N	N	N	N	N	N		RHZ			Supervised	Not performed
11411	60_69	Female	4 to 7 years	Housewife	Cure	New Case	Pleural	Ext	Outpatient Demand	Not performed	Not performed	Not performed	Susp TB	Not performed	Not performed		N	N	N	N	N	N		RHZ			Self-Administered	Not performed
11421	30_39	Female	1 to 3 years	Housewife	Cure	New Case	Pul	Pul	Outpatient Demand	Pos	Not performed	Pos	Susp TB	Not performed	Neg		N	N	N	N	N	N	N	RHZ			Supervised	Not performed
11423	20_29	Male		Other	Cure	New Case	Pul	Pul	Contact Investigation	Pos	Neg	Neg	Susp TB	Not performed	Neg		N	N	N	N	N	N	N	RHZ			Self-Administered	Not performed
11427	20_29	Female		Other	Cure	New Case	Pul	Pul	Urgency / emergency	Pos	Not performed	Not performed	Susp TB	Not performed	Neg		N	N	N	N	N	N	N	RHZ			Supervised	Not performed
11439	40_49	Male	4 to 7 years		Abandonment	Retr Aband	Pul	Pul	Outpatient Demand	Pos	Not performed	Not performed	Susp TB	Not performed	Not performed		N	N	N	N	N	N	Hostel	RHZ			Supervised	Not performed
11443	20_29	Male	8 to 11 years	Unemployed	Abandonment	New Case	Pul	Pul	Urgency / emergency	Pos	Pos	Not performed	Susp TB	Not performed	Not performed		N	N	N	N	N	N		RHZ				Not performed
11448	30_39	Female	4 to 7 years	Other	Cure	New Case	Pul	Pul	Outpatient Demand	Pos	Not performed	Not performed	Susp c/cavid	Not performed	Neg		N	N	N	N	N	N		RHZ			Self-Administered	Not performed
11459	40_49	Male	8 to 11 years	Healthcare professional	Cure	New Case	Pleural	Ext		Not performed	Pos	Not performed	Outra Patologia	Not performed	Neg		N	N	N	N	N	N		RHZ			Supervised	Sugestivo TB
11486	20_29	Female	1 to 3 years	Housewife	Cure	New Case	Pul	Pul	Contact Investigation	Pos	Not performed	Pos	Susp TB	Not performed	Neg		N	N	N	N	N	N	N	RHZE			Supervised	Not performed
11497	50_59	Male	4 to 7 years	Retiree	Cure	New Case	Pul	Pul	Diagnosis elucidation in hospitalization	Neg	Not performed	Not performed	Susp TB	Not performed	Neg		N	S	N	N	N	N	N	RHZ	OUTROS	Intolerance/Toxicity	Self-Administered	Sugestivo TB
11498	20_29	Male	8 to 11 years	Other	Abandonment	New Case	Pul	Pul	Outpatient Demand	Pos	Not performed	Not performed	Susp TB	Not performed	Neg		N	N	N	N	N	N	Penal Institute	RHZ			Supervised	Not performed
11499	20_29	Male	4 to 7 years	Unemployed	Cure	New Case	Pul	Pul	Urgency / emergency	Pos	Not performed	Not performed	Susp TB		Neg		N	N	N	N	N	N		RHZ			Supervised	Not performed
11502	30_39	Male	8 to 11 years	Other	Cure	New Case	Pul	Pul	Outpatient Demand	Neg	Not performed	Not performed	Susp TB	Not performed	Not performed		N	N	N	N	N	N		RHZ			Supervised	Not performed
11503	20_29	Male	4 to 7 years	Unemployed	Cure	New Case	Pul	Pul	Urgency / emergency	Pos	Not performed	Not performed	Susp TB	Not performed	Neg		N	N	N	N	N	N	N	RHZ			Supervised	Not performed
11522	60_69	Female	8 to 11 years	Housewife	Cure	New Case	Pul	Pul	Urgency / emergency	Pos	Not performed	Not performed	Susp TB	Not performed	Neg		N	N	N	N	N	N	N	RHZ			Supervised	Not performed
11525	50_59	Male	8 to 11 years	Other	Cure	New Case	Pul	Pul	Outpatient Demand	Pos	Not performed	Pos	Susp TB		Not performed		N	N	N	N	N	N		RHZ			Supervised	Not performed	Sensitive
11526	15_19	Male	4 to 7 years	Other	Cure	Retr Aband	Pul	Pul	Urgency / emergency	Pos	Not performed	Not performed	Susp c/cavid	Not performed	Neg		N	N	N	N	N	N		RHZ			Supervised	Not performed
11536	40_49	Male		Other	Cure	New Case	Pul	Pul	Outpatient Demand	Pos	Not performed	Not performed	Susp c/cavid		Not performed		N	N	N	N	N	N	N	RHZ			Self-Administered	Not performed
11539	40_49	Male	8 to 11 years	Other	Abandonment	New Case	Oftalmica	Ext	Urgency / emergency	Not performed	Not performed	Not performed	Not performed		Not performed		N	N	N	N	N	N		RHZ			Self-Administered	Not performed
11557	40_49	Male	1 to 3 years	Other	Cure	New Case	Pul	Pul	Outpatient Demand	Pos	Not performed	Not performed	Susp c/cavid	Not performed	Not performed		N	N	N	N	N	N		RHZ			Supervised	Not performed
11572	40_49	Female	4 to 7 years	Housewife	Cure	New Case	Meningea	Ext	Diagnosis elucidation in hospitalization	Neg	Not performed	Not performed	Normal	Not performed	Neg		N	N	N	N	N	N		RHZ	OUTROS	Intolerance/Toxicity	Self-Administered	Not performed
11583	20_29	Male	4 to 7 years	Unemployed	Cure	New Case	Pul	Pul	Outpatient Demand	Neg	Not performed	Pos	Not performed	Not performed	Neg		N	N	S	N	N	N		RHZ			Supervised	Not performed
11598	30_39	Male	8 to 11 years	Other	Cure	New Case	Ganglionic Peripheral	Ext	Diagnosis elucidation in hospitalization	Neg	Not performed	Not performed	Normal	Not performed	Neg		N	N	N	N	N	N		RHZ			Supervised	Sugestivo TB	Sensitive
11599	20_29	Male	8 to 11 years	Unemployed	Cure	New Case	Pul	Pul	Outpatient Demand	Not performed	Not performed	Not performed	Susp TB	Not performed	Neg		N	S	N	N	N	N		RHZ			Supervised	Not performed
11603	20_29	Female	8 to 11 years	Other	Cure	New Case	Pul	Pul	Diagnosis elucidation in hospitalization	Not performed	Not performed	Not performed	Susp TB	Not performed	Neg		N	N	N	N	N	N	N	RHZ			Supervised	Sugestivo TB
11604	40_49	Male	4 to 7 years	Unemployed	Cure	New Case	Pul	Pul	Outpatient Demand	Pos		Pos	Outra Patologia		Neg		N	N	N	N	N	N		RHZ			Supervised
11610	30_39	Male	4 to 7 years	Other	Cure	New Case	Pul	Pul	Outpatient Demand	Pos		Not performed	Not performed	Not performed	Neg		N	N	N	N	N	N		RHZ			Supervised	Not performed
11612	30_39	Male	1 to 3 years	Other	Cure	New Case	Pul	Pul	Contact Investigation	Neg	Not performed	Not performed	Susp TB		Neg		N	N	N	N	N	N		RHZ			Supervised	Not performed
11617	30_39	Male	4 to 7 years	Unemployed	Cure	Recurrence	Pul	Pul	Urgency / emergency	Pos	Not performed	Pos	Susp TB	Not performed	Pos		S	N	N	N	N	N	Hostel	RHZE			Supervised	Not performed
11622	05_09	Male	Nenhuma	Other	Cure	New Case	Pul	Pul	Contact Investigation	Not performed	Neg	Not performed	Susp TB		Neg		N	N	N	N	N	N		RHZ			Supervised	Not performed
11630	05_09	Male	Nenhuma		Cure	New Case	Pul	Pul	Outpatient Demand	Not performed	Neg	Not performed	Susp TB		Neg		N	N	N	N	N	N		RHZ			Supervised	Not performed
11634	20_29	Male	8 to 11 years	Other	Cure	New Case	Pul	Pul	Outpatient Demand	Pos	Not performed	Not performed	Susp TB	Not performed	Neg		N	N	N	N	N	N		RHZ			Supervised	Not performed
11654	40_49	Male	8 to 11 years	Other	Cure	New Case	Pul	Pul	Outpatient Demand	Pos	Not performed	Not performed	Susp TB		Neg		N	N	N	N	N	N	N	RHZ			Self-Administered	Not performed
11655	50_59	Male			Cure	New Case	Pul	Pul	Outpatient Demand	Pos	Not performed	Not performed			Not performed		N	N	N	N	N	N	N	RHZ			Self-Administered	Not performed
11667	70_79	Female	4 to 7 years	Retiree	Cure	New Case	Pul	Pul	Outpatient Demand	Pos	Not performed	Not performed	Normal	Not performed	Neg		N	N	N	N	N	N	N	RHZE			Self-Administered	Not performed
11669	50_59	Male		Other	Abandonment	New Case	Outras	Ext	Diagnosis elucidation in hospitalization	Neg	Not performed	Not performed	Outra Patologia	Not performed	Not performed		N	N	N	N	N	N	N	OUTROS				Not performed
11695	40_49	Male	4 to 7 years	Other	Cure	New Case	Pul	Pul	Outpatient Demand	Pos	Not performed	Not performed	Susp TB	Not performed	Neg		N	N	N	N	N	N	N	RHZ			Supervised	Not performed
11718	50_59	Male	4 to 7 years	Other	Cure	New Case	Pul	Pul	Outpatient Demand	Pos	Not performed	Not performed	Susp c/cavid	Not performed	Neg		N	N	N	N	N	N	N	RHZ			Supervised	Not performed
11762	15_19	Female	4 to 7 years	Other	Cure	Recurrence	Pul	Pul	Outpatient Demand	Not performed	Pos		Susp TB		Neg		N	N	N	N	N	N		RHZE			Supervised
11780	60_69	Male	1 to 3 years	Retiree	Cure	New Case	Pul	Pul	Outpatient Demand	Neg	Not performed	Neg	Susp TB	Not performed	Neg		N	N	N	N	N	N	N	RHZ			Self-Administered	Sugestivo TB
11786	40_49	Male	4 to 7 years	Other	Cure	New Case	Pul	Pul	Outpatient Demand	Pos	Not performed	Not performed	Not performed		Neg		N	N	N	N	N	N	N	RHZ			Self-Administered	Not performed
11794	60_69	Female	4 to 7 years	Housewife	Cure	New Case	Pul	Pul	Outpatient Demand	Pos	Not performed	Pos	Normal	Not performed	Neg		N	N	N	N	N	N		RHZ			Supervised	Not performed
11796	20_29	Male	8 to 11 years	Other	Cure	New Case	Pul	Pul	Outpatient Demand	Pos	Not performed	Not performed	Susp TB	Not performed	Neg		N	N	N	N	N	N	N	RHZE			Supervised	Not performed
11812	40_49	Male	8 to 11 years	Other	Cure	New Case	Pul	Pul	Outpatient Demand	Pos	Not performed	Pos	Susp TB	Not performed	Pos		S	N	N	N	N	N	N	RHZE			Self-Administered	BAAR pos
11813	40_49	Male	4 to 7 years	Unemployed	Cure	New Case	Pul	Pul	Outpatient Demand	Pos	Not performed	Not performed	Not performed	Not performed	Neg		N	N	N	N	N	N	N	RHZ			Self-Administered	Not performed
11820	20_29	Female	8 to 11 years	Housewife	Cure	New Case	Pul	Pul	Outpatient Demand	Pos					Neg		N	N	N	N	N	N	N	RHZ			Supervised
11836	20_29	Female	4 to 7 years	Housewife	Cure	New Case	Pul	Pul	Urgency / emergency	Pos	Not performed	Not performed	Susp TB	Not performed	Neg		N	N	N	N	N	N	N	RHZ			Self-Administered	Not performed
11841	30_39	Female	4 to 7 years	Housewife	Cure	New Case	Pul	Pul	Active Search in Institution	Pos	Not performed	Not performed	Not performed	Not performed	Neg		N	N	N	N	N	N		RHZ			Supervised	Not performed
11844	40_49	Female	4 to 7 years	Housewife	Cure	New Case	Outras	Ext	Outpatient Demand	Pos	Pos	Not performed	Not performed	Not performed	Neg		N	N	N	N	N	N		RHZ			Supervised	Not performed
11849	40_49	Female	4 to 7 years		Cure	New Case	Ganglionic Peripheral	Ext	Outpatient Demand	Not performed	Not performed	Not performed	Not performed		Pos		S	N	N	N	N	N		RHZ
11851	50_59	Male	4 to 7 years	Other	Cure	New Case	Pul	Pul	Outpatient Demand	Pos	Not performed	Not performed	Susp TB	Not performed	Neg		N	N	N	N	N	N		RHZ			Self-Administered	Not performed
11862	20_29	Female	4 to 7 years		Cure	New Case	Pleural	Ext		Neg	Not performed	Neg	Susp TB		Neg		N	N	N	N	N	N	N	RHZ			Self-Administered	Not performed
11863	40_49	Male	8 to 11 years	Other	Abandonment	New Case	Pul	Pul	Outpatient Demand	Pos	Not performed	Pos	Susp TB		Pos		N	S	N	N	N	N	N	RHZE			Self-Administered	Not performed
11867	20_29	Male	8 to 11 years		Cure	Recurrence	Pul	Pul	Urgency / emergency	Pos	Not performed	Not performed	Susp TB	Not performed	Neg		N	N	N	N	N	N		RHZE				Not performed
11869	15_19	Male	4 to 7 years	Other	Cure	Recurrence	Pul	Pul	Outpatient Demand	Pos	Not performed	Neg	Susp c/cavid	Not performed	Neg		N	N	N	N	N	N		RHZ			Supervised	Not performed
11889	30_39	Male	4 to 7 years	Other	Cure	New Case	Pul	Pul	Outpatient Demand	Pos	Not performed	Not performed	Not performed	Not performed	Neg		N	N	N	N	N	N		RHZ			Supervised	Not performed
11890	15_19	Female	8 to 11 years	Other	Cure	New Case	Pul	Pul	Outpatient Demand	Pos	Not performed	Pos	Susp c/cavid	Not performed	Neg		N	N	N	N	N	N		RHZ			Supervised	Not performed
11908	30_39	Female	8 to 11 years	Housewife	Cure	New Case	Outras	Ext	Outpatient Demand		Neg	Not performed	Not performed	Not performed	Neg		N	N	N	N	N	N	N	RHZE				BAAR pos
11913	50_59	Male	4 to 7 years	Other	Cure	New Case	Pul	Pul	Outpatient Demand	Pos	Not performed	Not performed	Susp c/cavid	Not performed	Neg		N	N	N	N	N	N		RHZ			Supervised	Not performed
11917	20_29	Male	8 to 11 years	Other	Cure	Retr Aband	Pul	Pul	Outpatient Demand	Pos		Neg	Susp c/cavid		Neg		N	N	S	N	S	N	N	RHZE			Self-Administered	Not performed
11926	15_19	Male	4 to 7 years	Other	Cure	New Case	Pul	Pul	Contact Investigation	Pos		Pos	Susp TB		Neg		N	N	S	N	N	N		RHZ			Self-Administered
11930	50_59	Female	4 to 7 years	Housewife	Cure	New Case	Pul	Pul	Outpatient Demand	Pos	Not performed	Pos	Susp c/cavid		Neg		N	S	N	N	N	N	N	RHZ			Self-Administered	Not performed
11975	30_39	Male	4 to 7 years	Other	Cure	New Case	Pul	Pul	Diagnosis elucidation in hospitalization	Pos	Not performed	Not performed	Susp TB		Neg		N	N	S	N	N	N	N	RHZ			Supervised
11976	20_29	Male		Other	Abandonment	New Case	Pul	Pul	Outpatient Demand	Pos	Not performed	Not performed	Susp TB	Not performed	And		N	N	N	N	N	N	N	RHZ				Not performed
11978	20_29	Female	4 to 7 years	Housewife	Cure	New Case	Pul	Pul	Urgency / emergency	Pos	Not performed	Not performed	Susp TB	Not performed	Neg		N	N	N	N	N	N	N	RHZ			Supervised	Not performed
12062	20_29	Male	4 to 7 years	Other	Cure	New Case	Pul	Pul	Urgency / emergency	Pos	Not performed	Neg	Susp TB	Not performed	Neg		N	N	N	N	N	N	N	RHZ			Supervised	Not performed
12065	40_49	Male		Other	Cure	New Case	Pul	Pul	Outpatient Demand	Neg			Susp TB		And		N	N	N	N	N	N	N	RHZ			Supervised
12072	20_29	Male		Other	Cure	New Case	Pul	Pul	Outpatient Demand	Pos	Not performed	Pos	Susp TB	Not performed	Neg		N	N	N	N	N	N	N	RHZ			Self-Administered	Not performed
12074	70_79	Male			Cure	New Case	Pul	Pul	Outpatient Demand	Not performed			Susp TB		Neg		N	N	N	N	N	N	N	RHZ
12075	40_49	Female	4 to 7 years	Housewife	Cure	New Case	Oftalmica	Ext	Outpatient Demand	Pos	Not performed	Not performed	Susp TB	Not performed	Neg		N	N	N	N	N	N	N	RHZ			Supervised	Not performed
12086	20_29	Male	4 to 7 years	Other	Cure	New Case	Pul	Pul	Outpatient Demand	Pos			Susp TB		Neg		N	N	N	N	N	N	N	RHZ			Supervised
12102	50_59	Female		Other	Cure	Recurrence	Pul	Pul	Outpatient Demand	Pos	Not performed	Not performed	Susp TB	Not performed	Pos		N	N	N	N	N	N	N	RHZ			Self-Administered	Not performed
12106	40_49	Female	1 to 3 years	Housewife	Cure	New Case	Pul	Pul	Outpatient Demand	Not performed	Not performed	Not performed	Susp c/cavid	Not performed	Not performed		N	N	N	N	N	N	N	RHZ			Self-Administered	Not performed
12112	60_69	Male		Other	Cure	New Case	Oftalmica	Ext	Outpatient Demand	Not performed	Not performed	Not performed	Not performed		Not performed		N	N	N	N	N	N	N	RHZ				Not performed
12122	20_29	Male	4 to 7 years	Other	Abandonment	New Case	Pul	Pul	Outpatient Demand	Pos		Pos	Susp TB	Not performed	Neg		N	N	S	N	S	N		RHZ				Not performed
12128	50_59	Male	8 to 11 years	Other	Cure	New Case	Pul	Pul	Urgency / emergency	Pos	Not performed	Not performed	Susp TB	Not performed	Neg		N	N	S	N	N	N	N	RHZ			Self-Administered	Not performed
12129	20_29	Female	8 to 11 years	Unemployed	Cure	New Case	Pul	Pul	Urgency / emergency	Pos	Not performed	Pos	Susp c/cavid	Not performed	Neg		N	N	N	N	N	N		RHZ			Self-Administered	Not performed
12132	30_39	Male	8 to 11 years	Healthcare professional	Cure	New Case	Ganglionic Peripheral	Ext	Diagnosis elucidation in hospitalization	Not performed	Not performed	Not performed	Normal	Not performed	Pos		S	N	N	N	N	N		RHZ			Self-Administered	Not performed
12143	50_59	Male	4 to 7 years	Unemployed	Cure	Retr Aband	Pul	Pul	Outpatient Demand	Neg	Not performed	Neg	Susp TB	Not performed	Neg		N	N	N	N	N	N		RHZE			Supervised	Not performed
12146	40_49	Male	4 to 7 years		Cure	New Case	Pul	Pul		Neg	Not performed	Not performed	Susp c/cavid	Not performed	Neg		N	N	N	N	N	N		RHZ			Self-Administered	Not performed
12160	40_49	Male	4 to 7 years	Other	Cure	New Case	Pul	Pul	Diagnosis elucidation in hospitalization	Pos	Not performed	Neg	Susp TB	Not performed	Pos		S	N	N	N	N	N	N	RHZ			Self-Administered	Not performed
12188	10_14	Female		Other	Cure	New Case	Pul	Pul	Contact Investigation	Neg	Not performed	Not performed	Susp TB	Not performed	Neg		N	N	N	N	N	N	N	RHZ			Supervised	Not performed
12189	10_14	Male		Other	Cure	New Case	Pul	Pul	Contact Investigation	Neg	Not performed	Neg	Susp TB	Not performed	Neg		N	N	N	N	N	N	N	RHZ			Supervised	Not performed
12198	60_69	Female	8 to 11 years	Housewife	Cure	Recurrence	Ganglionic Peripheral	Ext	Diagnosis elucidation in hospitalization	Neg	Neg	Neg	Susp TB	Not performed	Neg		N	N	N	N	N	N	N	RHZE			Supervised	Sugestivo TB
12209	20_29	Female		Other	Cure	New Case	Pleural	Ext		Neg			Susp c/cavid		Neg		N	N	N	N	N	N	N	RHZE			Supervised
12211	15_19	Male		Other	Cure	Recurrence	Pul	Pul	Contact Investigation	Neg	Not performed	Neg	Susp TB	Not performed	Neg		N	N	N	N	N	N	N	RHZ			Self-Administered	Not performed
12216	40_49	Male	4 to 7 years	Unemployed	Abandonment	New Case	Pul	Pul	Outpatient Demand	Pos	Not performed	Not performed	Not performed	Not performed	Neg		N	N	N	N	N	N	N	RHZ			Self-Administered	Not performed
12235	40_49	Male		Unemployed	Cure	New Case	Pul	Pul	Diagnosis elucidation in hospitalization	Pos			Susp TB		Pos		N	N	N	N	N	N	N	RHZE			Supervised
12239	30_39	Male			Cure	New Case	Pul	Pul	Outpatient Demand	Pos			Susp TB		Neg		N	N	N	N	N	N	N	RHZE			Supervised
12258	20_29	Male	8 to 11 years	Other	Abandonment	Retr Aband	Pul	Pul	Outpatient Demand	Pos	Not performed	Not performed	Normal	Not performed	Neg		N	N	N	N	N	N		RHZ			Self-Administered	Not performed
12266	20_29	Female		Healthcare professional	Cure	New Case	Pul	Pul	Urgency / emergency	Pos	Not performed	Pos	Susp TB		Neg		N	N	N	N	N	N		RHZ				Not performed	Sensitive
12267	70_79	Male		Other	Cure	New Case	Pul	Pul	Urgency / emergency	Pos	Not performed	Pos	Susp TB		Pos		S	N	N	N	N	N		RHZ
12272	Menor de 1 ano	Male	8 to 11 years	Other	Cure	New Case	Pul	Pul	Contact Investigation	Not performed			Susp TB		Not performed		N	N	N	N	N	N	N	RHZ			Supervised
12289	40_49	Male	4 to 7 years	Other	Cure	New Case	Pul	Pul	Contact Investigation	Pos	Not performed	Not performed	Susp TB	Not performed	Neg		N	N	S	N	N	N		RHZ			Supervised	Not performed
12298	30_39	Female		Housewife	Cure	New Case	Pul	Pul	Outpatient Demand	Pos	Not performed	Not performed	Susp TB		Neg		N	N	N	N	N	N	N	RHZ			Self-Administered	Not performed
12316	20_29	Male	8 to 11 years	Other	Abandonment	New Case	Pul	Pul	Urgency / emergency	Pos	Not performed	Not performed	Susp TB	Not performed	Not performed		N	N	N	N	N	N	N	RHZ			Supervised	Not performed
12317	10_14	Male	4 to 7 years	Other	Cure	New Case	Pul	Pul	Contact Investigation	Not performed	Not performed	Not performed	Susp TB	Not performed	Not performed		N	N	N	N	N	N	N	RHZ			Supervised	Not performed
12336	50_59	Male	4 to 7 years	Retiree	Cure	New Case	Pul	Pul	Contact Investigation	Neg	Not performed	Neg	Susp TB		Neg		N	N	N	N	N	N	N	RHZ			Supervised	Not performed
12365	20_29	Male			Cure	New Case	Pul	Pul		Neg	Not performed	Not performed			Pos		S	N	N	N	N	N		RHZ
12366	05_09	Male		Other	Cure	New Case	Pul	Pul	Contact Investigation	Not performed	Not performed	Not performed	Normal	Not performed	Not performed		N	N	N	N	N	N	N				Supervised	Not performed
12374	05_09	Male			Cure	New Case	Ganglionic Peripheral	Ext		Not performed	Neg	Not performed			Pos		S	N	N	N	N	N		RHZ
12383	40_49	Female	12 to 14 years	Healthcare professional	Abandonment	New Case		Ext									N	N	N	N	N	N
12384	60_69	Female			Abandonment	New Case	Outras	Ext		Neg	Not performed	Neg	Not performed				N	N	N	N	N	N		RHZ
12387	30_39	Female		Other	Abandonment	New Case		Ext									N	N	N	N	N	N
12393	20_29	Male	4 to 7 years	Other	Cure	New Case	Pul	Pul	Outpatient Demand	Pos	Not performed	Pos	Susp TB	Not performed	Neg		N	N	S	N	N	N	N	RHZ			Self-Administered	Not performed	Sensitive
12395	20_29	Male	4 to 7 years	Other	Abandonment	New Case	Pul	Pul	Diagnosis elucidation in hospitalization	Pos	Not performed	Pos	Susp c/cavid		Neg		N	N	N	N	N	N		RHZ			Supervised	Not performed
12415	20_29	Female	4 to 7 years	Other	Cure	New Case	Pul	Pul	Outpatient Demand	Pos			Susp c/cavid		Neg		N	N	N	N	N	N		RHZ			Supervised
12420	15_19	Male			Cure	New Case	Pul	Pul	Outpatient Demand	Not performed			Susp TB		Neg		N	N	N	N	N	N	N	RHZ
12427	20_29	Male	4 to 7 years	Other	Cure	New Case	Pul	Pul	Outpatient Demand	Neg	Not performed	Not performed	Susp c/cavid	Not performed	Neg		N	N	N	N	N	N		RHZ			Supervised	Not performed
12434	40_49	Male	4 to 7 years		Cure	New Case	Pul	Pul	Outpatient Demand	Pos		Pos			Neg		N	N	N	N	N	N	Hostel	RHZ			Supervised		Sensitive
12443	50_59	Male	Nenhuma	Unemployed	Cure	New Case	Pul	Pul	Outpatient Demand	Pos	Not performed	Pos	Susp TB	Not performed	Neg		N	N	S	N	N	N	N	RHZE			Supervised	Not performed
12451	40_49	Male	4 to 7 years	Unemployed	Cure	Retr Aband	Pul	P+E	Outpatient Demand	Neg	Not performed	Neg	Susp c/cavid	Not performed	Neg		N	N	N	N	N	N	N	RHZ			Supervised	Not performed
12464	50_59	Male	4 to 7 years	Other	Abandonment	New Case	Pul	Pul	Urgency / emergency	Neg	Pos	Not performed	Normal	Not performed	Neg		N	N	N	N	N	N		RHZ			Supervised	Not performed
12474	50_59	Male	1 to 3 years	Other	Cure	New Case	Pul	Pul	Contact Investigation	Pos	Not performed	Pos	Susp TB		And		N	N	N	N	N	N		RHZ
12480	05_09	Female	1 to 3 years	Other	Cure	Retr Aband	Ganglionic Peripheral	Ext	Contact Investigation	Neg	Not performed	Not performed	Normal	Not performed	Neg		N	N	N	N	N	N		RHZ			Supervised	Not performed
12485	20_29	Male		Unemployed	Cure	Recurrence	Pul	Pul	Diagnosis elucidation in hospitalization	Neg	Not performed	Not performed	Susp c/cavid		Neg		N	N	N	N	N	N	N	RHZ			Supervised	Not performed
12490	60_69	Male	8 to 11 years	Retiree	Cure	New Case	Pul	Pul	Outpatient Demand	Pos	Not performed	Not performed	Susp TB	Not performed	Not performed		N	N	N	N	N	N	N	RHZ			Self-Administered	Not performed
12492	20_29	Male	4 to 7 years	Other	Cure	Recurrence	Pul	Pul	Urgency / emergency	Neg	Not performed	Not performed	Susp TB	Not performed	Not performed		N	N	N	N	N	N	N	RHZ			Self-Administered	Not performed
12496	20_29	Male		Other	Cure	New Case	Pul	Pul	Contact Investigation	Pos	Not performed	Pos	Not performed	Not performed	Neg		N	N	N	N	N	N	N	RHZ			Supervised	Not performed	Sensitive
12514	40_49	Male	4 to 7 years	Other	Cure	New Case	Ganglionic Peripheral	Ext	Urgency / emergency	Not performed	Not performed	Not performed	Not performed		Pos		S	N	N	N	N	N	N	RHZ			Self-Administered	Sugestivo TB
12560	30_39	Male	8 to 11 years	Other	Cure	Recurrence	Pul	P+E	Diagnosis elucidation in hospitalization	Pos	Not performed	Pos	Normal		Pos		S	N	N	N	N	N	N	OUTROS	OUTROS	Intolerance/Toxicity	Self-Administered	Not performed	Sensitive
12565	30_39	Male		Other	Cure	New Case	Pul	Pul	Outpatient Demand						Neg		N	N	N	N	N	N	N	RHZ
12585	40_49	Male		Other	Abandonment	New Case	Pleural	Ext	Diagnosis elucidation in hospitalization	Neg	Pos	Not performed	Outra Patologia	Not performed	Pos		S	N	S	N	N	N	N	OUTROS			Self-Administered	Not performed
12587	10_14	Female	4 to 7 years	Other	Cure	New Case	Meningea	Ext	Urgency / emergency	Neg	Neg	Not performed	Normal	Not performed	Neg		N	N	N	N	N	N	N	RHZ				Not performed
12600	30_39	Male	8 to 11 years	Other	Cure	New Case	Pul	Pul	Outpatient Demand	Pos	Not performed	Not performed	Not performed	Not performed	Neg		N	N	N	N	N	N	N	RHZ			Self-Administered	Not performed
12606	40_49	Male	4 to 7 years	Other	Cure	New Case	Pul	Pul	Diagnosis elucidation in hospitalization	Pos		Pos	Susp TB	Not performed	Neg		N	N	S	N	N	N		RHZ				Not performed
12613	30_39	Male	1 to 3 years	Other	Cure	New Case	Pul	Pul	Outpatient Demand	Neg	Not performed	Not performed	Susp TB	Not performed	Neg		N	N	N	N	N	N	N	RHZ				Not performed
12631	20_29	Male	8 to 11 years	Other	Cure	New Case	Pul	Pul	Outpatient Demand	Pos	Not performed	Pos	Susp c/cavid	Not performed	Neg		N	N	N	N	N	N	N	RHZ			Supervised	Not performed
12645	15_19	Female	8 to 11 years	Unemployed	Cure	New Case	Pul	Pul	Urgency / emergency	Pos			Susp TB		Neg		N	N	N	N	N	N		RHZ			Supervised
12648	30_39	Male		Other	Cure	Retr Aband	Pleural	Ext	Outpatient Demand	Neg		Pos	Susp TB		Pos		S	N	N	N	N	N	Penal Institute	RHZE			Supervised		Sensitive
12657	60_69	Female	15 years or more	Housewife	Cure	New Case	Pleural	Ext	Diagnosis elucidation in hospitalization	Not performed	Neg	Not performed	Susp TB	Not performed			N	N	N	N	N	N	N	RHZ			Self-Administered	Sugestivo TB
12659	20_29	Female	8 to 11 years	Other	Cure	New Case	Pul	Pul	Outpatient Demand	Pos	Not performed	Not performed	Susp TB	Not performed	Neg		N	N	N	N	N	N	N	RHZ			Supervised	Not performed
12665	60_69	Female	1 to 3 years	Housewife	Cure	New Case	Ossea	Ext	Urgency / emergency	Not performed	Not performed	Not performed	Normal	Not performed	Neg		N	N	N	N	N	N		RHZ
12678	20_29	Female	8 to 11 years	Other	Cure	New Case	Pul	Pul	Outpatient Demand	Pos	Not performed	Neg	Susp TB		Neg		N	N	N	N	N	N	N	RHZ			Supervised	Not performed
12691	15_19	Female	8 to 11 years	Other	Cure	New Case	Pul	Pul	Urgency / emergency	Pos		Pos	Susp TB		Neg		N	N	N	N	N	N		RHZ			Self-Administered
12703	10_14	Male		Other	Cure	New Case	Outras	Ext	Contact Investigation	Not performed	Not performed	Not performed	Susp TB	Not performed	Neg		N	N	N	N	N	N	N	OUTROS			Supervised	Not performed
12706	05_09	Male		Other	Cure	New Case	Pul	P+E	Contact Investigation	Not performed	Not performed	Not performed	Susp TB	Not performed	Neg		N	N	N	N	N	N	N	RHZ			Supervised	Not performed
12744	30_39	Male	4 to 7 years	Unemployed	Cure	New Case	Pul	Pul	Outpatient Demand	Pos	Not performed	Pos	Not performed		Not performed		N	N	S	N	N	N		RHZ				Not performed
12759	15_19	Female	8 to 11 years	Other	Cure	New Case	Pul	Pul	Outpatient Demand	Pos	Not performed	Pos	Susp TB	Not performed	Neg		N	N	N	N	N	N		RHZ			Supervised	Not performed	Sensitive
12764	50_59	Female		Housewife	Cure	New Case	Pul	Pul	Outpatient Demand	Pos	Not performed	Pos	Susp c/cavid	Not performed	Neg		N	S	N	N	N	N	N	RHZ			Supervised	Not performed
12769	20_29	Male	8 to 11 years	Unemployed	Abandonment	Retr Aband	Pul	Pul	Outpatient Demand	Pos	Not performed	And	Susp c/cavid	Not performed	Neg		N	N	N	N	N	N	N	RHZE			Self-Administered	Not performed
12771	30_39	Male	1 to 3 years	Other	Cure	New Case	Pul	Pul	Outpatient Demand	Pos	Not performed	Not performed			Neg		N	N	N	N	N	N	N	RHZ			Supervised
12776	20_29	Male	8 to 11 years	Other	Cure	New Case	Pul	Pul	Urgency / emergency	Pos	Pos	Not performed	Susp TB	Not performed	Neg		N	N	N	N	N	N	N	RHZ			Supervised	Not performed
12781	50_59	Male	4 to 7 years	Other	Cure	New Case	Pul	Pul	Outpatient Demand	Pos	Not performed	Not performed	Susp TB	Not performed	Neg		N	N	N	N	N	N	N	RHZ			Supervised	Not performed
12814	20_29	Male	8 to 11 years	Other	Cure	Retr Aband	Pul	Pul	Outpatient Demand	Neg	Not performed	Neg	Not performed	Not performed	Neg		N	N	N	N	N	N	N	RHZ				Not performed
12815	40_49	Male	8 to 11 years	Unemployed	Cure	Recurrence	Pul	Pul	Outpatient Demand	Pos	Not performed	Pos	Susp TB	Not performed	Neg		N	N	S	N	N	N	N	RHZE			Supervised	Not performed
12823	15_19	Female	4 to 7 years	Other	Cure	New Case	Pul	Pul	Outpatient Demand				Susp TB		Neg		N	N	N	N	N	N		RHZ
12825	01_04	Male	Nenhuma		Cure	New Case	Pul	Pul	Contact Investigation	And			Susp TB		Neg		N	N	N	N	N	N		RHZ			Supervised
12832	40_49	Male	8 to 11 years	Unemployed	Cure	New Case	Pul	Pul	Outpatient Demand	Neg	Not performed	Pos	Susp TB	Not performed	Pos		S	N	N	N	N	N	N	RHZ			Supervised	Not performed
12848	30_39	Female	4 to 7 years	Housewife	Cure	New Case	Pul	Pul	Urgency / emergency	Pos	Not performed	Not performed	Susp TB	Not performed	Neg		N	N	N	N	N	N	N	RHZ			Supervised	Not performed
12853	50_59	Female	4 to 7 years	Housewife	Cure	New Case	Pul	Pul	Urgency / emergency	Pos	Not performed	Not performed	Susp TB	Not performed	Neg		N	N	N	N	N	N	N	RHZ			Self-Administered	Not performed
12854	30_39	Male	4 to 7 years	Other	Cure	New Case	Pul	Pul		Neg		Pos	Susp c/cavid		Neg		N	N	N	N	N	N		RHZ			Supervised
12868	30_39	Male	4 to 7 years	Other	Abandonment	Retr Aband	Pul	Pul	Outpatient Demand	Pos	Not performed	Neg	Susp TB	Not performed	Neg		N	N	N	N	N	N	N	RHZE			Supervised	Not performed
12881	40_49	Female	8 to 11 years	Other	Cure	New Case	Outras	Ext	Outpatient Demand	Neg			Susp TB				N	N	N	N	N	N		RHZ	OUTROS	Intolerance/Toxicity
12883	20_29	Male	4 to 7 years	Other	Cure	New Case	Pul	Pul	Urgency / emergency	Pos	Not performed	Pos	Susp TB	Not performed	Neg		N	N	N	N	N	N	N	RHZ			Supervised	Not performed	Sensitive
12915	30_39	Male	1 to 3 years	Unemployed	Cure	Retr Aband	Pul	Pul	Urgency / emergency	Pos	Not performed	Not performed	Susp TB	Not performed	Pos		S	N	N	N	N	N	N	RHZE			Supervised	Not performed
12948	60_69	Female		Other	Cure	Recurrence	Pul	Pul	Urgency / emergency	Not performed	Not performed	Not performed	Susp c/cavid	Not performed	Neg		N	N	N	N	N	N	N	RHZE			Supervised	Not performed
12953	20_29	Female	8 to 11 years	Housewife	Cure	New Case	Pul	Pul	Outpatient Demand	Pos		Pos			Neg		N	N	N	N	N	N		RHZ			Supervised
12984	50_59	Male	1 to 3 years	Unemployed	Cure	Retr Aband	Pul	Pul	Outpatient Demand	Neg	Not performed	Not performed	Susp TB	Not performed	Neg		N	N	N	N	N	N		RHZ			Self-Administered	Not performed
12997	15_19	Female	8 to 11 years	Unemployed	Cure	New Case	Pul	Pul	Outpatient Demand	Pos	Not performed	Not performed	Susp TB	Not performed	Neg		N	N	N	N	N	N		RHZ			Supervised	Not performed
13002	30_39	Male	8 to 11 years	Other	Cure	New Case	Ganglionic Peripheral	Ext	Diagnosis elucidation in hospitalization	Not performed	Pos	Not performed	Normal	Not performed	Neg		N	N	N	N	N	N	N	RHZ			Supervised	Not performed
13007	40_49	Female	8 to 11 years	Unemployed	Cure	Recurrence	Pul	P+E	Outpatient Demand	Neg	Pos	Pos	Susp TB		Neg		N	N	N	N	N	N	N	RHZE			Supervised	Not performed	Sensitive
13010	40_49	Male	4 to 7 years	Unemployed	Cure	New Case	Pul	Pul	Contact Investigation	Neg			Susp c/cavid		Neg		N	N	N	N	N	N		RHZ			Supervised
13018	10_14	Male	1 to 3 years	Other	Cure	New Case	Pul	Pul	Outpatient Demand	Neg			Susp c/cavid		Neg		N	N	N	N	N	N		RHZ			Supervised
13019	20_29	Female		Unemployed	Cure	New Case	Miliar	Ext	Contact Investigation	Neg	Not performed	Not performed	Susp TB	Not performed	Neg		N	N	N	N	N	N	N	RHZ			Supervised	Not performed
13035	40_49	Female	4 to 7 years		Cure	New Case	Pul	Pul	Outpatient Demand	Pos	Not performed	Not performed	Susp TB	Not performed	Pos		S	N	N	N	N	N		RHZ			Self-Administered	Not performed
13043	15_19	Female		Other	Cure	New Case	Pul	Pul	Urgency / emergency	Pos	Not performed	Not performed	Susp c/cavid	Not performed	Neg		N	N	N	N	N	N	N	RHZ			Supervised	Not performed
13046	10_14	Female	4 to 7 years		Cure	New Case	Pul	Pul	Urgency / emergency	Neg	Not performed	Neg	Susp TB	Not performed	Neg		N	N	N	N	N	N		RHZ			Self-Administered	Not performed
13047	20_29	Female	4 to 7 years	Other	Cure	New Case	Pul	P+E	Diagnosis elucidation in hospitalization	Neg	Not performed	Pos	Susp TB	Not performed	Neg		N	N	N	N	N	N	N	RHZ			Supervised	Not performed	Sensitive
13050	40_49	Male	4 to 7 years		Cure	New Case	Pul	Pul	Outpatient Demand	Pos	Not performed	Not performed	Susp TB	Not performed	Not performed		N	N	N	N	N	N		RHZ			Self-Administered	Not performed
13077	20_29	Male	8 to 11 years	Other	Cure	New Case	Pul	Pul	Urgency / emergency	Pos	Not performed	Not performed	Susp c/cavid	Not performed	Not performed		N	N	N	N	N	N		RHZ			Self-Administered	Not performed
13086	20_29	Male	8 to 11 years	Other	Abandonment	Retr Aband	Pul	Pul	Outpatient Demand	Neg		Neg			Neg		N	N	N	N	N	N		RHZE			Supervised
13088	20_29	Male	12 to 14 years	Other	Cure	New Case	Pleural	Ext	Outpatient Demand	Neg	Not performed	Neg	Susp TB	Not performed	Neg		N	N	N	N	N	N	N	RHZ				Not performed
13125	30_39	Female	4 to 7 years	Other	Cure	New Case	Pul	Pul	Outpatient Demand	Neg	Not performed	Pos	Susp TB	Not performed	Neg		N	N	N	N	N	N		RHZ			Supervised	Not performed
13128	15_19	Male	8 to 11 years	Other	Cure	New Case	Pul	Pul	Contact Investigation	Neg	Not performed	Neg	Susp TB	Not performed	Neg		N	N	N	N	N	N		RHZ			Supervised	Not performed
13156	30_39	Male	8 to 11 years	Unemployed	Abandonment	New Case	Pul	Pul	Outpatient Demand	Pos	Not performed	Not performed	Susp TB	Not performed	Not performed		N	N	N	N	N	N		RHZ			Self-Administered	Not performed
13159	30_39	Male		Other	Cure	New Case	Oftalmica	Ext	Outpatient Demand	Not performed	Not performed	Not performed	Normal	Not performed	Neg		N	N	S	N	N	N	N	RHZ			Supervised	Not performed
13171	40_49	Male	12 to 14 years	Other	Cure	New Case	Pul	P+E	Urgency / emergency	Not performed	Not performed	Not performed	Susp c/cavid	Not performed	Not performed		N	N	N	N	N	N	N	RHZ			Supervised	Not performed
13179	20_29	Female	12 to 14 years	Other	Cure	New Case	Pul	Pul	Outpatient Demand	Neg	Not performed	Pos	Susp TB	Not performed	Neg		N	N	N	N	N	N		RHZ			Supervised	Not performed
13185	20_29	Female		Housewife	Cure	New Case	Pul	Pul	Urgency / emergency	Neg	Not performed	Not performed	Susp TB	Not performed	Neg		N	N	N	N	N	N	N	RHZ			Self-Administered	Not performed
13201	30_39	Female		Housewife	Cure	New Case	Pleural	Ext	Diagnosis elucidation in hospitalization	Neg			Susp TB		Neg		N	N	N	N	N	N	N	RHZE			Supervised
13210	50_59	Female	4 to 7 years	Housewife	Cure	New Case	Multiplos Orgaos	Dissem	Diagnosis elucidation in hospitalization					Not performed			N	N	N	N	N	N	N	RHZ			Supervised	Sugestivo TB
13220	30_39	Male	1 to 3 years	Other	Cure	New Case	Pleural	Ext	Diagnosis elucidation in hospitalization	Not performed	Not performed	Not performed	Susp TB		Neg		N	N	N	N	N	N	N	RHZ			Supervised	BAAR pos
13227	50_59	Female	4 to 7 years	Housewife	Cure	New Case	Pul	P+E	Urgency / emergency	Neg	Neg	Not performed	Susp TB	Not performed	Not performed		N	N	N	N	N	N	N	RHZ			Self-Administered	Not performed
13230	50_59	Male	8 to 11 years	Other	Abandonment	Retr Aband	Pul	Pul	Urgency / emergency	Neg	Not performed	Pos	Susp TB		Pos		S	N	S	N	N	N		RHZE					Sensitive
13259	30_39	Male	4 to 7 years	Unemployed	Cure	New Case	Pleural	Ext	Outpatient Demand	Neg		Neg	Susp TB		Neg		N	N	N	N	N	N	N	RHZ			Supervised	Sugestivo TB
13280	15_19	Female	4 to 7 years	Other	Cure	New Case	Pul	Pul	Urgency / emergency	Pos	Not performed	Not performed	Susp TB	Not performed	Neg		N	N	N	N	N	N	N	RHZ			Supervised	Not performed
13294	30_39	Female	4 to 7 years	Other	Cure	New Case	Pul	Pul	Outpatient Demand	Pos	Not performed	Not performed	Susp TB	Not performed	Neg		N	N	N	N	N	N	N	RHZ			Supervised	Not performed
13320	20_29	Male	8 to 11 years	Other	Cure	New Case	Pul	Pul	Urgency / emergency	Pos	Not performed	Not performed	Susp c/cavid	Not performed	Not performed		N	N	N	N	N	N	N	RHZ			Supervised	Not performed
13377	20_29	Male			Cure	Recurrence	Oftalmica	Ext	Outpatient Demand	Not performed	Not performed	Not performed	Not performed	Not performed	Not performed		N	N	N	N	N	N		RHZE			Supervised	Not performed
13394	40_49	Female		Unemployed	Cure	New Case	Pul	Pul	Outpatient Demand	Pos	Not performed	Not performed	Susp TB	Not performed	Neg		N	N	N	N	N	N	N	RHZ			Supervised	Not performed
13399	30_39	Female	15 years or more	Healthcare professional	Cure	New Case	Ganglionic Peripheral	Ext	Outpatient Demand	Not performed	Not performed	Not performed	Normal	Not performed	Neg		N	N	N	N	N	N	N	RHZ			Self-Administered	Sugestivo TB
13422	20_29	Male		Other	Abandonment	New Case	Pul	Pul	Urgency / emergency	Pos	Neg	Not performed	Susp TB	Not performed	Neg		N	N	N	N	N	N	N	RHZ				Not performed
13434	15_19	Male		Other	Cure	New Case	Pul	Pul	Outpatient Demand	Pos	Not performed	Pos	Susp TB	Not performed	Not performed		N	N	N	N	N	N	N	RHZ				Not performed	Sensitive
13443	40_49	Male	4 to 7 years	Other	Cure	New Case	Pul	Pul	Urgency / emergency	Pos	Not performed	Not performed	Susp TB	Not performed	Neg		N	N	N	N	N	N		RHZ				Not performed
13458	20_29	Male	4 to 7 years	Unemployed	Abandonment	Recurrence	Pul	Pul	Urgency / emergency	Pos		Not performed	Normal		Neg		N	N	N	N	N	N		RHZ			Supervised
13480	50_59	Male	8 to 11 years	Other	Cure	New Case	Meningea	Ext	Diagnosis elucidation in hospitalization	Not performed	Not performed	Not performed	Normal	Not performed	Pos		S	N	N	N	N	N	N	RHZ			Supervised	Not performed
13518	30_39	Male	4 to 7 years	Other	Abandonment	New Case	Pul	Pul	Diagnosis elucidation in hospitalization	Pos		And			Pos		S	N	N	N	N	N		RHZ			Supervised
13529	20_29	Female	8 to 11 years	Other	Abandonment	New Case	Pul	Pul	Urgency / emergency	Neg	Not performed	Not performed	Susp TB	Not performed	Not performed		N	N	N	N	N	N		RHZ			Self-Administered	Not performed
13531	50_59	Male	8 to 11 years	Other	Abandonment	New Case	Pul	Pul	Outpatient Demand	Pos	Not performed	Not performed	Not performed	Not performed	Not performed		N	N	N	N	N	N		RHZ			Self-Administered	Not performed
13542	50_59	Male	4 to 7 years	Other	Cure	New Case	Pul	Pul	Urgency / emergency	Pos			Susp TB		Neg		N	N	N	N	N	N		RHZ			Supervised
13552	30_39	Male	8 to 11 years	Other	Cure	New Case	Pul	Pul	Outpatient Demand	Pos	Not performed	Not performed	Susp TB	Not performed	Neg		N	N	N	N	N	N	N	RHZ			Supervised	Not performed
13575	01_04	Female	Nenhuma	Other	Cure	New Case	Pul	Pul	Contact Investigation	Not performed	Neg	Not performed	Susp TB	Not performed	Neg		N	N	N	N	N	N	N	RHZ			Supervised	Not performed
13613	40_49	Male	Nenhuma	Other	Cure	New Case	Pleural	Ext	Outpatient Demand	Not performed	Neg	Not performed	Susp TB	Not performed	Neg		N	N	N	N	N	N	N	RHZ			Self-Administered	Not performed
13614	30_39	Female	4 to 7 years	Housewife	Cure	New Case	Pul	Pul	Outpatient Demand	Pos	Not performed	Not performed	Susp c/cavid	Not performed	Neg		N	N	N	N	N	N	N	RHZ			Supervised	Not performed
13621	50_59	Male	8 to 11 years	Retiree	Cure	New Case	Ganglionic Peripheral	Ext	Outpatient Demand				Susp TB		Neg		N	N	N	N	N	N		RHZ			Self-Administered
13630	30_39	Male	4 to 7 years	Unemployed	Cure	New Case	Pul	Pul	Urgency / emergency	Pos			Susp c/cavid		And		N	S	N	N	N	N		RHZ
13646	01_04	Female		Other	Cure	New Case	Pul	Pul	Outpatient Demand	Not performed	Not performed	Not performed	Susp TB	Not performed	Not performed		N	N	N	N	N	N	N	RHZ			Supervised	Not performed
13660	40_49	Male	1 to 3 years		Abandonment	New Case	Pul	Pul	Active Search in the Community	Neg		Pos	Susp c/cavid		Pos		S	N	S	N	S	N		RHZ			Supervised
13662	30_39	Female	8 to 11 years	Other	Cure	New Case	Pul	Pul	Outpatient Demand	Pos			Susp TB		Neg		N	N	N	N	N	N	N	OUTROS	OUTROS	Intolerance/Toxicity	Supervised
13667	01_04	Female	Nenhuma	Other	Cure	New Case	Pul	Pul	Contact Investigation	Not performed	Neg	Not performed	Susp TB	Not performed	Not performed		N	N	N	N	N	N	N	RHZ			Supervised	Not performed
13698	40_49	Female		Other	Cure	New Case	Ganglionic Peripheral	Ext	Contact Investigation	Neg	Not performed	Neg	Not performed	Not performed	Neg		N	N	N	N	N	N	N	RHZ			Supervised	Not performed
13704	60_69	Male	4 to 7 years	Other	Cure	New Case	Pul	Pul	Outpatient Demand	Neg		Pos	Susp TB		Not performed		N	N	S	N	N	N	N	OUTROS			Self-Administered		Sensitive
13730	05_09	Male		Other	Cure	New Case	Pul	Pul	Contact Investigation	Not performed	Neg	Not performed	Susp TB	Not performed	Neg		N	N	N	N	N	N	N	RHZ			Supervised	Not performed
13746	20_29	Female	8 to 11 years	Other	Cure	New Case	Pul	Pul	Diagnosis elucidation in hospitalization	Pos	Not performed	Not performed	Susp c/cavid	Not performed	Neg		N	N	N	N	N	N	N	RHZ			Supervised	Not performed
13749	20_29	Female	4 to 7 years	Other	Cure	New Case	Pul	Pul	Outpatient Demand	Pos	Not performed	Pos	Susp TB	Not performed	Neg		N	N	N	N	N	N	N	RHZ			Self-Administered	Not performed
13750	30_39	Female	4 to 7 years	Housewife	Cure	New Case	Pul	Pul	Outpatient Demand	Pos			Susp TB		And		N	N	N	N	N	N		RHZ			Supervised
13760	50_59	Male	1 to 3 years	Other	Cure	New Case	Pul	Pul	Outpatient Demand	Pos	Not performed	Pos	Susp TB	Not performed	Neg		N	N	N	N	N	N	N	RHZ			Self-Administered	Not performed
13765	40_49	Male		Other	Cure	New Case	Pul	Pul	Contact Investigation	Pos	Not performed	Pos		Not performed	Neg		N	N	S	N	N	N	N	RHZ			Self-Administered	Not performed
13771	30_39	Female	8 to 11 years	Other	Cure	New Case	Outras	Ext	Urgency / emergency	Neg	Neg	Neg	Normal	Not performed	Pos		S	N	N	N	N	N		RHZ			Self-Administered	Sugestivo TB
13778	40_49	Female	8 to 11 years	Other	Cure	New Case	Pul	Pul	Outpatient Demand	Pos		Pos	Susp TB		Neg		N	N	N	N	N	N		RHZ			Supervised
13784	50_59	Female	1 to 3 years	Housewife	Cure	New Case	Pleural	Ext	Urgency / emergency	Neg	Not performed	Not performed	Susp TB		Not performed		N	S	N	N	N	N		RHZ			Supervised	Not performed
13800	10_14	Female	4 to 7 years	Other	Cure	New Case	Pul	Pul	Urgency / emergency	Pos			Outra Patologia		Not performed		N	N	N	N	N	N		RHZ			Supervised
13843	50_59	Male	8 to 11 years		Cure	New Case	Laringea	Ext	Outpatient Demand	Not performed	Pos	Not performed	Normal	Not performed	Neg		N	N	N	N	N	N		RHZ			Self-Administered	Sugestivo TB
13846	30_39	Male	8 to 11 years	Other	Cure	New Case	Pul	Pul	Contact Investigation	Neg	Not performed	Not performed	Susp c/cavid	Not performed	Not performed		N	N	N	N	N	N		RHZ			Supervised	Not performed
13851	40_49	Male		Other	Abandonment	New Case	Pleural	Ext	Diagnosis elucidation in hospitalization	Neg	Not performed	Not performed	Normal	Not performed			N	N	N	N	N	N						Not performed
13856	30_39	Female	8 to 11 years	Other	Cure	New Case	Pul	Pul	Diagnosis elucidation in hospitalization	Neg	Not performed	Not performed	Not performed		Neg		N	N	N	N	N	N	N	RHZ			Supervised	Not performed
13858	30_39	Female	8 to 11 years	Housewife	Cure	New Case	Pul	Pul	Outpatient Demand	Pos	Not performed	Not performed	Susp c/cavid	Not performed	Neg		N	N	N	N	N	N		RHZ			Supervised	Not performed
13862	50_59	Male	4 to 7 years	Unemployed	Cure	New Case	Pul	Pul	Urgency / emergency	Pos	Not performed	Pos	Susp TB	Not performed	Pos		S	N	N	N	N	N		RHZ			Supervised	Not performed
13871	20_29	Male	4 to 7 years	Unemployed	Cure	New Case	Pul	Pul	Outpatient Demand	Pos	Not performed	Pos	Not performed	Not performed	Pos		S	N	N	N	N	N		RHZ			Supervised	Not performed
13887	20_29	Female	4 to 7 years	Unemployed	Abandonment	New Case	Pul	Pul	Active Search in the Community	Pos	Not performed	Not performed	Susp c/cavid		Neg		N	N	N	N	N	N	N	RHZ			Supervised	Not performed
13889	20_29	Female		Housewife	Cure	New Case	Oftalmica	Ext	Urgency / emergency	Not performed	Not performed		Normal		Neg		N	N	N	N	N	N		RHZ
13890	40_49	Male	8 to 11 years	Other	Cure	New Case	Pul	Pul	Urgency / emergency	Neg	Not performed	Not performed	Susp c/cavid		Neg		N	N	N	N	N	N	N	RHZ			Supervised	Not performed
13933	20_29	Male	8 to 11 years	Other	Cure	New Case	Pul	Pul	Outpatient Demand	Pos	Not performed	Not performed	Susp c/cavid	Not performed	Neg		N	N	N	N	N	N		RHZ			Supervised	Not performed
13954	10_14	Female	4 to 7 years	Other	Cure	New Case	Pul	Pul	Contact Investigation	Not performed	Not performed	Not performed	Susp c/cavid	Not performed	Not performed		N	N	N	N	N	N		RHZ			Supervised	Not performed
13957	20_29	Female	8 to 11 years	Other	Cure	New Case	Pul	Pul	Outpatient Demand	Pos	Not performed	Not performed	Susp TB	Not performed	Neg		N	N	N	N	N	N		RHZ			Self-Administered	Not performed
13963	30_39	Female	8 to 11 years	Healthcare professional	Cure	New Case	Pul	Pul	Outpatient Demand	Pos	Not performed	Not performed	Susp TB	Not performed	Neg		N	N	N	N	N	N		RHZ			Supervised	Not performed
13965	15_19	Female	4 to 7 years	Other	Abandonment	New Case	Pul	Pul	Diagnosis elucidation in hospitalization	Pos			Susp TB		Neg		N	N	N	N	N	N		RHZ			Self-Administered
13967	05_09	Female	1 to 3 years		Cure	New Case	Pul	Pul	Contact Investigation	Not performed	Not performed	Not performed	Susp TB	Not performed	Neg		N	N	N	N	N	N		RHZ			Supervised	Not performed
13969	10_14	Male	4 to 7 years	Other	Cure	New Case	Pul	Pul	Contact Investigation	Neg	Not performed	Neg	Susp c/cavid	Not performed	Neg		N	N	N	N	N	N		RHZ			Supervised	Not performed
13975	20_29	Male		Unemployed	Cure	New Case	Pul	Pul	Outpatient Demand	Pos	Not performed	Pos	Susp c/cavid	Not performed	Neg		N	N	N	N	N	N	N	RHZ				Not performed
13983	50_59	Female	1 to 3 years	Healthcare professional	Cure	New Case	Pul	Pul	Outpatient Demand	Pos	Neg	Not performed	Normal	Sugestivo TB	Neg		N	N	N	N	N	N	N	RHZ			Supervised	Sugestivo TB
13984	20_29	Female	4 to 7 years	Housewife	Cure	New Case	Pul	Pul	Outpatient Demand	Pos	Not performed	Neg	Susp TB	Not performed	Neg		N	N	N	N	N	N		RHZ				BAAR pos
14001	50_59	Male	4 to 7 years	Other	Cure	New Case	Pul	Pul	Outpatient Demand	Neg	Not performed	Pos	Susp TB		Neg		N	N	N	N	N	N		RHZ			Supervised	Not performed
14011	40_49	Female	4 to 7 years	Other	Cure	New Case	Pleural	Ext	Outpatient Demand	Neg		Neg	Susp TB		Neg		N	N	N	N	N	N		RHZ			Supervised	Sugestivo TB
14032	20_29	Male	4 to 7 years	Other	Cure	New Case	Pul	Pul	Outpatient Demand	Not performed	Not performed	Not performed	Susp c/cavid	Not performed	Neg		N	N	N	N	N	N	N	RHZ			Supervised	Not performed
14037	15_19	Male	4 to 7 years		Cure	New Case	Pul	Pul	Outpatient Demand	Pos	Not performed	Not performed	Susp TB	Not performed	Not performed		N	N	N	N	N	N		RHZ				Not performed
14046	40_49	Female	8 to 11 years	Retiree	Cure	New Case	Pul	Pul	Outpatient Demand	Pos	Not performed	Not performed	Not performed	Not performed	Pos		S	N	N	N	N	N	N	RHZ			Supervised	Not performed
14052	30_39	Female	1 to 3 years	Other	Cure	New Case	Pul	P+E	Outpatient Demand	Pos			Susp TB		Neg		N	N	N	N	N	N	N	RHZ			Supervised
14058	60_69	Male	1 to 3 years	Retiree	Cure	New Case	Ganglionic Peripheral	Ext	Urgency / emergency	Neg	Not performed	Not performed	Not performed	Not performed	Neg		N	N	N	N	N	N		RHZ			Self-Administered	Sugestivo TB
14084	30_39	Female	4 to 7 years	Other	Cure	New Case	Pul	Pul	Outpatient Demand	Pos	Pos	Pos	Susp TB	Not performed	Pos		N	N	N	N	N	N	N	RHZ			Supervised	Not performed
14105	05_09	Female	1 to 3 years	Other	Abandonment	New Case	Pul	Pul	Contact Investigation	Neg	Not performed	Not performed	Susp TB		Not performed		N	N	N	N	N	N		RHZ				Not performed
14110	40_49	Male	8 to 11 years	Unemployed	Cure	New Case	Pul	Pul	Diagnosis elucidation in hospitalization	Pos	Not performed	Not performed	Susp TB	Not performed	Pos		S	S	N	N	N	N	N	RHZ			Self-Administered	Not performed
14112	20_29	Male		Other	Cure	New Case	Pul	Pul	Urgency / emergency	Pos	Not performed	Not performed	Susp TB	Not performed	Neg		N	N	N	N	N	N	N	RHZ			Supervised	Not performed
14116	15_19	Female		Housewife	Cure	New Case	Pul	Pul	Outpatient Demand	Pos	Not performed	Pos	Susp TB	Not performed	Neg		N	N	N	N	N	N	N					Not performed
14128	20_29	Male	4 to 7 years	Unemployed	Abandonment	New Case	Pul	Pul	Outpatient Demand	Pos	Not performed	Neg	Normal	Not performed	Neg		N	N	S	N	S	N	N	RHZ			Supervised	Not performed
14141	40_49	Female	4 to 7 years	Other	Cure	New Case	Pul	Pul	Urgency / emergency	Pos	Not performed	Not performed	Susp TB		Neg		N	N	N	N	N	N		RHZ				Not performed
14146	20_29	Female		Other	Cure	New Case	Pul	Pul	Outpatient Demand	Pos	Pos	Pos	Susp TB	Not performed	Neg		N	N	N	N	N	N	N	RHZ			Self-Administered	Not performed	Sensitive
14151	01_04	Female	Nenhuma	Other	Cure	New Case	Pul	Pul	Contact Investigation	Not performed			Susp TB		Not performed		N	N	N	N	N	N					Supervised
14152	20_29	Male	4 to 7 years	Other	Cure	New Case	Pul	Pul	Active Search in Institution	Neg	Not performed		Susp TB	Not performed	Pos		S	N	N	N	N	N	N	RHZ			Supervised	Not performed
14160	30_39	Female	4 to 7 years	Other	Cure	New Case	Pul	Pul	Outpatient Demand	Neg		Pos	Susp TB		Pos		S	N	N	N	N	N		RHZ			Supervised		Sensitive
14183	20_29	Female		Housewife	Cure	New Case	Pleural	Ext	Outpatient Demand	Neg	Not performed	Not performed	Outra Patologia		Neg		N	N	N	N	N	N	N	OUTROS			Self-Administered
14193	20_29	Male	8 to 11 years	Other	Cure	New Case	Pul	Pul	Outpatient Demand	Pos	Not performed	Neg	Susp TB	Not performed	Neg		N	N	N	N	N	N	N	RHZ			Supervised	Not performed
14198	70_79	Female		Retiree	Abandonment	New Case	Outras	Ext	Urgency / emergency	Not performed	Neg	Not performed	Normal	Not performed	Not performed		N	N	N	N	N	N	N	RHZ			Self-Administered	Sugestivo TB
14207	20_29	Male	8 to 11 years	Other	Cure	New Case	Pul	Pul	Outpatient Demand	Neg	Not performed	Neg	Susp TB	Not performed	Neg		N	N	N	N	N	N		RHZ			Supervised	Not performed
14208	20_29	Male		Other	Cure	New Case	Pul	Pul	Contact Investigation	Not performed	Not performed	Not performed	Susp c/cavid	Not performed	Not performed		N	N	N	N	N	N	N	RHZ				Not performed
14251	20_29	Male	8 to 11 years	Other	Cure	New Case	Pul	Pul	Urgency / emergency	Pos	Not performed	Pos	Susp c/cavid	Not performed	Neg		N	N	N	N	N	N		RHZ			Supervised	Not performed
14266	50_59	Male	8 to 11 years	Other	Cure	Recurrence	Pul	Pul	Outpatient Demand	Pos	Not performed	Not performed	Susp c/cavid	Not performed	Neg		N	N	S	N	N	N		RHZ			Supervised	Not performed
14271	20_29	Male	8 to 11 years	Other	Abandonment	New Case	Ganglionic Peripheral	Ext	Urgency / emergency	Not performed	Not performed	Not performed	Normal		Pos		S	N	N	N	N	N		RHZ				Sugestivo TB
14290	20_29	Male	8 to 11 years		Cure	New Case	Pul	Pul	Outpatient Demand	Pos	Not performed	Not performed	Not performed		Neg		N	N	N	N	N	N	Penal Institute	RHZ			Supervised	Not performed	Sensitive
14297	30_39	Female	4 to 7 years	Housewife	Cure	New Case	Pul	Pul	Urgency / emergency	Pos	Not performed	Not performed	Susp c/cavid		Neg		N	N	N	N	N	N	N	RHZ			Supervised	Not performed
14303	Menor de 1 ano	Male			Abandonment	New Case	Ganglionic Peripheral	Ext	Outpatient Demand	Not performed	Neg	Not performed	Normal	Not performed	Not performed		N	N	N	N	N	N	N	RHZ			Self-Administered	Not performed	Sensitive
14307	30_39	Female			Cure	New Case	Pul	Pul	Outpatient Demand	Neg	Not performed	Neg	Susp c/cavid	Not performed	Neg		N	N	N	N	N	N	N	RHZE			Supervised	Not performed
14308	30_39	Male	1 to 3 years	Other	Cure	New Case	Pul	Pul	Diagnosis elucidation in hospitalization	Pos			Susp TB		Neg		N	N	N	N	N	N		RHZ			Supervised
14310	30_39	Female	4 to 7 years	Housewife	Cure	New Case	Pul	Pul	Outpatient Demand	Pos	Not performed	Not performed	Susp c/cavid		Neg		N	N	N	N	N	N	N	RHZ			Supervised	Not performed
14311	20_29	Male	8 to 11 years	Other	Cure	New Case	Pul	Pul	Outpatient Demand	Pos	Not performed	Pos	Susp TB	Not performed	Neg		N	N	N	N	N	N	N	RHZE			Supervised		AND
14336	30_39	Female	8 to 11 years	Other	Abandonment	New Case	Pleural	Ext	Outpatient Demand	Neg	Not performed	Not performed	Outra Patologia	Not performed	Neg		N	N	N	N	N	N		RHZ			Self-Administered	Sugestivo TB
14338	15_19	Female	8 to 11 years	Other	Cure	New Case	Pul	Pul	Outpatient Demand	Pos	Pos	Not performed	Susp TB	Not performed	Neg		N	N	N	N	N	N		RHZ			Supervised	Not performed
14339	30_39	Male	4 to 7 years	Other	Abandonment	New Case	Pul	Pul	Outpatient Demand	Pos	Not performed	Not performed	Susp TB		Neg		N	N	N	N	N	N		RHZ			Self-Administered	Not performed
14343	50_59	Female	4 to 7 years	Housewife	Cure	New Case	Miliar	Ext	Outpatient Demand	Not performed	Not performed	Not performed	Normal	Not performed	Neg		N	N	N	N	N	N	N	RHZ			Supervised	Not performed
14352	30_39	Female	4 to 7 years		Cure	New Case	Pul	Pul	Outpatient Demand	Pos	Not performed	Not performed	Susp TB	Not performed	Neg		N	N	N	N	N	N		RHZ			Supervised	Not performed
14355	20_29	Female	8 to 11 years	Other	Cure	New Case	Pul	Pul	Outpatient Demand	Pos		Pos	Susp TB		Neg		N	N	N	N	N	N	N	RHZ			Supervised
14392	10_14	Female	4 to 7 years	Other	Cure	New Case	Pul	Pul	Contact Investigation	Not performed	Not performed	Not performed	Susp TB	Not performed	Neg		N	N	N	N	N	N	N	RHZ			Supervised	Not performed
14421	10_14	Female	4 to 7 years	Other	Cure	New Case	Pul	Pul	Contact Investigation	Not performed	Not performed	Not performed	Susp TB	Not performed	Neg		N	N	N	N	N	N	N	RHZ			Supervised	Not performed
14426	05_09	Male	1 to 3 years	Other	Abandonment	New Case	Pul	Pul	Contact Investigation	Not performed	Not performed	Not performed	Susp TB		Not performed		N	N	N	N	N	N		RHZ			Self-Administered	Not performed
14450	20_29	Male	8 to 11 years	Other	Cure	New Case	Pul	Pul	Outpatient Demand	Pos	Not performed	Neg	Susp c/cavid	Not performed	Neg		N	N	N	N	N	N	N	RHZ			Supervised	Not performed
14452	20_29	Male	8 to 11 years	Other	Cure	New Case	Pul	Pul	Urgency / emergency	Pos	Not performed	Pos	Susp TB	Not performed	Neg		N	N	N	N	N	N	N	RHZ			Supervised	Not performed
14464	40_49	Male	4 to 7 years	Unemployed	Cure	New Case	Pul	Pul	Contact Investigation	Pos	Not performed	Not performed	Susp c/cavid	Not performed	Neg		N	N	S	N	N	N		RHZ			Supervised
14483	20_29	Male	8 to 11 years	Other	Cure	Recurrence	Pul	Pul	Urgency / emergency	Pos	Not performed	Not performed	Susp c/cavid	Not performed	Neg		N	N	N	N	N	N	N	RHZ			Supervised	Not performed
14487	20_29	Male	8 to 11 years	Other	Cure	New Case	Pul	Pul	Urgency / emergency	Neg	Not performed	Not performed	Susp c/cavid	Not performed	Neg		N	N	N	N	N	N		RHZ			Self-Administered	Not performed
14501	30_39	Female		Unemployed	Cure	New Case	Pul	Pul	Diagnosis elucidation in hospitalization	Pos	Not performed	Not performed	Susp TB	Not performed	Pos	N	S	N	N	N	N	N	N	RHZE			Supervised	Not performed
14507	40_49	Male	8 to 11 years	Other	Cure	New Case	Pul	Pul	Outpatient Demand	Pos			Susp c/cavid		Neg		N	S	N	N	N	N	N	RHZ			Supervised
14514	20_29	Male	4 to 7 years	Unemployed	Cure	New Case	Pul	Pul	Outpatient Demand	Pos	Not performed	Not performed	Susp c/cavid	Not performed	Neg		N	N	N	N	S	N	N	RHZ			Supervised	Not performed
14525	60_69	Male	4 to 7 years	Other	Cure	New Case	Pul	Pul	Outpatient Demand	Pos	Not performed	Not performed	Not performed	Not performed	Neg		N	N	N	N	N	N	N	RHZ			Supervised	Not performed
14604	60_69	Female	1 to 3 years	Retiree	Cure	New Case	Pul	Pul	Outpatient Demand	Neg	Not performed	Pos	Susp c/cavid	Not performed	Neg		N	N	N	N	N	N	N	RHZ			Supervised	Not performed
14609	20_29	Male	Nenhuma		Abandonment	New Case	Pul	Pul	Contact Investigation	Pos		And	Susp TB	Not performed	Neg		N	N	S	N	N	N		RHZ				Not performed
14627	70_79	Male	1 to 3 years	Retiree	Cure	New Case	Pul	Pul	Outpatient Demand	Pos		Not performed			Neg		N	N	N	N	N	N	N	RHZ			Supervised	Not performed
14628	50_59	Male	8 to 11 years	Other	Abandonment	Recurrence	Pul	Pul	Outpatient Demand	Neg	Not performed	Not performed	Susp TB	Not performed	Neg		N	N	N	N	N	N	N	OUTROS			Self-Administered	Not performed
14653	20_29	Female	8 to 11 years	Unemployed	Abandonment	New Case	Pul	P+E	Diagnosis elucidation in hospitalization	Neg	Pos	Pos		Not performed	Neg		N	N	N	N	N	N	N	RHZ			Supervised	Not performed
14680	30_39	Male	8 to 11 years	Housewife	Cure	New Case	Pul	Pul	Contact Investigation	Neg		And	Susp TB		Not performed		N	N	N	N	N	N		RHZ
14697	40_49	Female	8 to 11 years	Retiree	Cure	New Case	Miliar	Ext	Diagnosis elucidation in hospitalization	Pos	Not performed	Neg	Susp TB	Not performed	Pos		S	N	S	N	S	N	N	RHZ			Supervised	Not performed
14723	40_49	Male	4 to 7 years	Other	Cure	Recurrence	Pul	Pul	Outpatient Demand	Pos	Not performed	Not performed	Susp TB	Not performed	Neg		N	N	N	N	N	N	N	RHZE			Self-Administered	Not performed
14728	20_29	Female	4 to 7 years	Other	Cure	New Case	Ganglionic Peripheral	Ext	Outpatient Demand	Neg	Not performed	Neg	Susp TB	Not performed	Neg		N	N	N	N	N	N	N	OUTROS			Self-Administered	BAAR pos
14739	30_39	Female	4 to 7 years	Other	Abandonment	New Case	Pul	Pul	Urgency / emergency	Pos	Not performed	Not performed	Susp TB	Not performed	Not performed		N	S	N	N	N	N		RHZ			Self-Administered	Not performed
14746	30_39	Male		Other	Cure	New Case	Pul	Pul	Outpatient Demand	Pos	Not performed	Not performed	Susp c/cavid		Not performed		N	N	N	N	N	N	N	RHZ			Self-Administered	Not performed
14760	40_49	Male	4 to 7 years	Other	Cure	New Case	Pul	Pul	Urgency / emergency	Pos	Not performed	Not performed	Susp c/cavid	Not performed	Neg		N	N	N	N	N	N	N	RHZ			Supervised	Not performed
14771	20_29	Female	4 to 7 years	Housewife	Cure	New Case	Pul	Pul	Urgency / emergency	Neg	Neg	Pos	Susp TB	Not performed	Neg		N	S	N	N	N	N	N	RHZ			Supervised	Sugestivo TB
14779	20_29	Male	8 to 11 years	Other	Cure	New Case	Pul	Pul	Urgency / emergency	Pos	Not performed	Not performed	Susp TB	Not performed	Neg		N	N	N	N	N	N		RHZ	RHZE		Supervised	Not performed
14780	20_29	Female	8 to 11 years	Other	Cure	New Case	Pul	Pul	Urgency / emergency	Neg		Pos	Susp c/cavid		Neg		N	N	N	N	N	N		RHZ			Supervised
14783	30_39	Male	4 to 7 years	Other	Cure	New Case	Pul	Pul	Outpatient Demand	Pos	Not performed	Not performed	Susp TB	Not performed	And		N	N	N	N	N	N	N	RHZ			Supervised	Not performed
14796	30_39	Male	4 to 7 years	Unemployed	Abandonment	New Case	Pul	Pul	Outpatient Demand	Neg		Pos	Susp TB		Neg		N	N	N	N	N	N	N	RHZ
14803	20_29	Male	4 to 7 years	Unemployed	Cure	New Case	Pul	Pul	Diagnosis elucidation in hospitalization	Neg	Pos	Pos	Susp TB	Not performed	Neg		N	N	N	N	N	N		RHZ			Supervised	Not performed
14824	20_29	Male	8 to 11 years	Other	Cure	New Case	Pul	Pul	Outpatient Demand	Neg	Not performed	Not performed	Susp c/cavid	Not performed	Neg		N	N	N	N	N	N	N	RHZ			Supervised	Not performed
14826	30_39	Male	1 to 3 years	Retiree	Abandonment	New Case	Miliar	Ext	Diagnosis elucidation in hospitalization	Neg	Neg	Not performed	Susp TB	Not performed	Neg		N	S	S	N	N	N		RHZ			Self-Administered	Sugestivo TB
14836	50_59	Male	4 to 7 years	Other	Cure	New Case	Pul	Pul	Outpatient Demand	Pos	Not performed	Pos	Susp TB	Not performed	Neg		N	N	N	N	N	N	N	RHZ			Supervised	Not performed
14843	20_29	Male	8 to 11 years	Unemployed	Cure	New Case	Pul	Pul	Outpatient Demand	Pos	Not performed	Not performed	Susp c/cavid	Not performed	Neg		N	N	N	N	N	N	N	RHZ			Supervised	Not performed
14880	20_29	Female	4 to 7 years		Abandonment	New Case	Pul	Pul	Urgency / emergency	Neg	Not performed	Not performed	Not performed	Not performed	Neg		N	N	N	N	N	N		RHZ			Self-Administered	Not performed
14882	15_19	Female	8 to 11 years	Other	Abandonment	New Case	Pul	Pul	Outpatient Demand	Pos	Not performed	Not performed	Not performed	Not performed	Neg		N	N	N	N	S	N		RHZ			Self-Administered	Not performed
14912	20_29	Male	8 to 11 years	Other	Cure	Retr Aband	Pul	Pul	Outpatient Demand	Pos		Pos	Susp TB		Pos		S	N	N	N	N	N		RHZE
14913	70_79	Male	1 to 3 years	Retiree	Cure	New Case	Pul	Pul	Outpatient Demand	Neg	Not performed	Not performed	Susp TB	Not performed	Neg		N	N	N	N	N	N	N	RHZ			Self-Administered	Not performed
14944	40_49	Male	8 to 11 years	Other	Abandonment	Retr Aband	Pul	Pul	Outpatient Demand	Pos	Not performed	Pos	Susp TB	Not performed	Neg		N	N	S	N	N	N	N	MR			Supervised	Not performed	TB MR
14954	30_39	Male	4 to 7 years	Other	Cure	New Case	Pul	Pul	Outpatient Demand	Pos	Not performed	Neg	Susp c/cavid	Not performed	Neg		N	N	N	N	N	N	N	RHZ			Self-Administered	Not performed
14972	50_59	Male	8 to 11 years	Other	Cure	New Case	Pul	Pul	Outpatient Demand	Pos	Not performed	Not performed	Susp TB	Not performed	Pos		S	N	N	N	N	N		RHZ			Self-Administered	Not performed
14980	20_29	Female	4 to 7 years	Unemployed	Abandonment	New Case	Pul	Pul	Outpatient Demand	Pos			Susp c/cavid		Neg		N	N	N	N	N	N	N	RHZ			Supervised
14985	40_49	Male	4 to 7 years	Unemployed	Cure	Retr Aband	Pul	Pul	Outpatient Demand	Neg	Not performed	Pos	Not performed	Not performed	Pos		S	N	N	N	N	N	Hostel	RHZE			Supervised	Not performed
15002	40_49	Male		Other	Cure	New Case	Pul	Pul	Outpatient Demand	Pos	Not performed	Not performed	Susp TB	Not performed	And		N	N	N	N	N	N					Self-Administered	Not performed
15021	50_59	Male	1 to 3 years	Other	Abandonment	New Case	Pul	Pul	Urgency / emergency	Pos	Not performed	Not performed	Susp TB	Not performed	Not performed		N	N	S	N	N	N		RHZ			Supervised	Not performed
15025	50_59	Female	1 to 3 years	Housewife	Cure	Retr Aband	Pul	Pul	Outpatient Demand	Neg			Susp TB		Neg		N	N	N	N	N	N	N	RHZ			Supervised
15052	40_49	Female	4 to 7 years	Other	Cure	New Case	Pul	Pul	Outpatient Demand	Neg	Not performed	Neg	Susp TB	Not performed	Not performed		N	N	N	N	N	N	N	RHZ			Supervised	Not performed
15059	20_29	Male	8 to 11 years	Other	Abandonment	Retr Aband	Pul	Pul	Outpatient Demand	Neg		Pos			Not performed		N	N	N	N	N	N		OUTROS			Supervised		Sensitive
15070	20_29	Male	4 to 7 years	Other	Cure	New Case	Oftalmica	Ext	Outpatient Demand	Pos	Not performed	Pos	Normal	Not performed	Neg		N	N	N	N	N	N	N	RHZ			Self-Administered	Not performed
15072	40_49	Male	1 to 3 years	Other	Cure	New Case	Pleural	Ext	Urgency / emergency	Neg		Neg			Pos		N	N	N	N	N	N		RHZ			Supervised	Sugestivo TB
15075	20_29	Male	4 to 7 years	Other	Cure	New Case	Pul	Pul	Urgency / emergency	Pos	Not performed	Not performed	Susp TB	Not performed	Neg		N	N	N	N	N	N		RHZ			Supervised	Not performed
15085	01_04	Male		Other	Abandonment	New Case	Ossea	Ext	Outpatient Demand	Neg	Neg		Normal	Not performed	Neg		N	N	N	N	N	N		RHZ			Self-Administered	Not performed
15087	20_29	Male	8 to 11 years	Other	Cure	New Case	Pul	Pul	Outpatient Demand	Pos	Not performed	Pos	Susp c/cavid	Not performed	Neg		N	N	N	N	N	N		RHZ			Self-Administered
15112	40_49	Female	8 to 11 years		Cure	New Case	Pul	Pul	Urgency / emergency	Pos		Neg	Susp TB		Neg		N	N	S	N	N	N	N	OUTROS			Self-Administered
15117	15_19	Female	8 to 11 years	Other	Cure	New Case	Pul	Pul		Pos	Not performed	Pos	Susp c/cavid	Not performed	Neg		N	N	N	N	N	N		RHZ			Self-Administered	Not performed
15149	30_39	Female	8 to 11 years	Other	Cure	New Case	Pul	Pul	Urgency / emergency	Neg		Pos	Susp c/cavid		Neg		N	N	N	N	N	N		RHZ			Supervised
15163	20_29	Male	8 to 11 years	Unemployed	Abandonment	New Case	Pul	Pul	Outpatient Demand	Pos	Not performed	Pos	Susp TB	Not performed	Neg		N	N	N	N	N	N		RHZ			Self-Administered	Not performed
15164	40_49	Female	4 to 7 years	Other	Cure	Recurrence	Pul	P+E	Urgency / emergency	Pos	Pos	Pos	Susp TB		Pos		S	N	N	N	N	N	N	RHZE			Supervised	BAAR pos	Sensitive
15168	10_14	Male	4 to 7 years		Cure	New Case	Pul	Pul	Contact Investigation	Neg	Not performed	Not performed	Normal	Not performed	Neg		N	N	N	N	N	N		RHZ			Supervised	Not performed
15176	50_59	Female	4 to 7 years		Cure	New Case	Pleural	Ext	Outpatient Demand	Neg		Neg			Neg		N	N	N	N	N	N	N	RHZ			Supervised
15189	20_29	Female	8 to 11 years	Housewife	Cure	New Case	Pul	Pul	Outpatient Demand	Pos	Not performed	Not performed	Susp c/cavid	Not performed	Neg		N	N	N	N	N	N		RHZ			Supervised	Not performed
15199	40_49	Male		Other	Cure	New Case	Pul	Pul	Urgency / emergency	Pos	Pos	Neg	Susp TB		Pos		S	N	N	N	N	N	N	RHZ				Not performed
15201	40_49	Male	8 to 11 years	Other	Cure	New Case	Pul	Pul	Outpatient Demand	Pos	Not performed	Not performed	Susp TB	Not performed	Neg		N	N	N	N	N	N	N	OUTROS			Supervised	Not performed
15208	40_49	Female	4 to 7 years	Housewife	Abandonment	New Case	Pul	Pul	Urgency / emergency	Pos	Not performed	Not performed	Susp c/cavid	Not performed	Pos		S	N	N	N	N	N	N	RHZ			Self-Administered	Not performed
15216	30_39	Male	4 to 7 years	Other	Abandonment	Retr Aband	Pul	Pul	Urgency / emergency	Pos	Not performed	Not performed	Not performed	Not performed	Neg		N	N	S	N	N	N		RHZE			Supervised	Not performed
15223	20_29	Female	4 to 7 years	Unemployed	Cure	New Case	Pul	Pul	Diagnosis elucidation in hospitalization	Pos	Not performed	Not performed	Susp c/cavid	Not performed	Neg		N	N	N	N	N	N		RHZ			Self-Administered	Not performed
15241	30_39	Male	8 to 11 years	Unemployed	Cure	New Case	Pul	Pul	Urgency / emergency	Pos	Not performed	Not performed	Susp c/cavid	Not performed	Neg		N	N	S	N	N	N	N	OUTROS			Supervised	Not performed
15245	50_59	Female	8 to 11 years	Housewife	Cure	New Case	Vias Urinarias	Ext	Outpatient Demand	Not performed	Not performed	Not performed	Not performed	Not performed	Neg		N	N	N	N	N	N		RHZ			Self-Administered	Not performed
15259	20_29	Male	4 to 7 years	Unemployed	Cure	New Case	Pul	Pul	Outpatient Demand	Pos	Not performed	Not performed	Susp TB	Not performed	Neg		N	N	N	N	N	N		RHZ			Self-Administered	Not performed
15289	30_39	Female			Abandonment	New Case	Pleural	Ext	Urgency / emergency	Neg					And		N	N	N	N	N	N		RHZ			Supervised
15294	40_49	Male		Unemployed	Abandonment	Recurrence	Pul	Pul	Outpatient Demand	Neg	Not performed	Not performed	Susp TB	Not performed	Not performed		N	N	N	N	N	N	N	RHZ			Supervised	Not performed
15298	20_29	Male		Other	Cure	New Case	Pul	Pul			Not performed		Susp TB		Pos		S	N	N	N	N	N		RHZ			Self-Administered	Not performed
15311	40_49	Male	4 to 7 years	Unemployed	Cure	New Case	Pleural	Ext	Outpatient Demand	Neg	Not performed	Not performed	Susp TB	Not performed	Neg		N	N	S	N	N	N	N	RHZ			Supervised	Not performed
15324	30_39	Female	8 to 11 years	Housewife	Abandonment	New Case	Pleural	Ext	Urgency / emergency	Neg	Not performed	Not performed	Susp TB	Not performed	Neg		N	N	N	N	N	N	N	RHZ			Supervised	Not performed
15350	40_49	Male	1 to 3 years	Unemployed	Cure	New Case	Pul	Pul	Diagnosis elucidation in hospitalization	Pos	Not performed	Not performed	Susp TB	Not performed	Neg		N	N	S	N	N	N	N	RHZ			Self-Administered	Sugestivo TB
15365	50_59	Male		Other	Cure	New Case	Pul	Pul	Outpatient Demand	Not performed	Not performed	Not performed	Susp c/cavid	Not performed	Neg		N	N	N	N	N	N	N	RHZ			Self-Administered	Not performed
15369	30_39	Male	8 to 11 years	Other	Cure	New Case	Pul	P+E	Outpatient Demand	Pos	Pos	Pos	Susp TB		Pos		S	N	S	N	N	N		RHZ			Supervised
15373	60_69	Male	4 to 7 years	Other	Cure	New Case	Pul	Pul	Urgency / emergency	Pos			Susp TB		Neg		N	N	N	N	N	N	N	RHZ			Supervised
15376	40_49	Female	4 to 7 years	Other	Cure	New Case	Pul	Pul	Active Search in the Community	Pos	Not performed	Not performed	Susp c/cavid		Neg		N	N	N	N	N	N	N	RHZ			Supervised	Not performed
15390	60_69	Male	4 to 7 years	Other	Cure	New Case	Pul	Pul	Outpatient Demand	Neg	Not performed	Pos	Susp TB	Not performed	Neg		N	N	S	N	N	N	N	RHZ			Supervised
15393	20_29	Male	8 to 11 years	Other	Cure	New Case	Pul	Pul	Outpatient Demand	Pos	Not performed	Not performed	Susp TB	Not performed	Neg		N	N	N	N	N	N	N	RHZ			Supervised	Not performed
15397	40_49	Male	8 to 11 years	Other	Cure	Retr Aband	Pul	Pul	Outpatient Demand	Neg	Not performed	Not performed	Susp TB		Neg		N	N	N	N	N	N		RHZE			Supervised	Not performed
15399	40_49	Male	8 to 11 years	Other	Cure	New Case	Pul	Pul	Outpatient Demand	Pos	Not performed	Not performed	Susp TB	Not performed	Neg		N	N	N	N	N	N	N	RHZE	RHZE	Drug Resistance	Supervised	Not performed
15401	20_29	Male	4 to 7 years	Other	Cure	New Case	Pul	Pul	Outpatient Demand	Pos	Not performed	Neg	Susp TB	Not performed	Neg		N	N	N	N	N	N	N	RHZ			Supervised	Not performed
15413	20_29	Female	8 to 11 years	Other	Cure	New Case	Pul	Pul	Outpatient Demand	Pos	Not performed	Not performed	Susp TB	Not performed	Neg		N	N	N	N	N	N	N	RHZ			Self-Administered	Not performed
15418	20_29	Male	1 to 3 years	Other	Abandonment	Retr Aband	Pul	Pul	Urgency / emergency	Pos	Not performed	Not performed	Susp TB	Not performed	Neg		N	N	S	N	N	N	N	RHZE			Supervised	Not performed
15432	30_39	Male	8 to 11 years	Unemployed	Cure	Recurrence	Pul	Pul	Outpatient Demand	Neg	Not performed	Pos	Susp TB	Not performed	Neg		N	N	N	N	N	N		RHZE			Self-Administered	Not performed
15440	30_39	Male	4 to 7 years	Unemployed	Cure	Retr Aband	Pul	Pul	Outpatient Demand	Not performed	Not performed	Not performed	Susp TB	Not performed	Neg		N	N	S	N	N	N	N	RHZ			Supervised	Not performed
15441	40_49	Female	12 to 14 years	Other	Cure	Recurrence	Multiplos Orgaos	Dissem	Outpatient Demand	Not performed	Neg	Not performed			Neg		N	S	N	N	N	N		RHZE			Self-Administered	Sugestivo TB
15444	15_19	Female	8 to 11 years	Other	Cure	New Case	Pul	Pul					Susp c/cavid		Neg		N	N	N	N	N	N		RHZ			Self-Administered
15462	30_39	Male	4 to 7 years	Unemployed	Cure	New Case	Pul	Pul	Outpatient Demand	Pos	Not performed	Pos	Susp TB	Not performed	Neg		N	N	N	N	N	N		RHZ			Supervised	Not performed	Sensitive
15464	20_29	Female	8 to 11 years	Other	Cure	New Case	Pul	Pul	Outpatient Demand	Neg		Pos	Normal		Neg		N	N	N	N	N	N		RHZ			Supervised	Not performed
15465	40_49	Female	4 to 7 years	Unemployed	Cure	New Case	Pul	Pul	Contact Investigation	Pos	Not performed	Neg	Susp c/cavid		Neg		N	N	N	N	N	N	N	RHZ			Supervised	Not performed
15471	20_29	Male	4 to 7 years	Other	Cure	New Case	Pleural	Ext	Urgency / emergency	Not performed	Neg	Not performed	Susp c/cavid		Neg		N	N	N	N	N	N	N	RHZ			Supervised	Not performed
15487	30_39	Male	4 to 7 years		Abandonment	New Case	Ganglionic Peripheral	Ext	Outpatient Demand	Not performed	Not performed	Not performed	Normal	Not performed	Pos		S	N	N	N	N	N		RHZ			Self-Administered	Not performed
15488	40_49	Male	8 to 11 years	Other	Cure	New Case	Pul	Pul	Outpatient Demand	Neg	Not performed	Neg	Susp TB	Not performed	Pos		S	N	N	N	N	N		RHZ			Supervised
15489	20_29	Male	8 to 11 years	Other	Cure	New Case	Pul	Pul	Contact Investigation	Pos	Not performed	Not performed	Not performed	Not performed	Neg		N	N	N	N	N	N		RHZ			Self-Administered	Not performed
15491	20_29	Female	12 to 14 years	Healthcare professional	Cure	New Case	Pul	Pul	Outpatient Demand	Neg	Not performed	Neg	Susp TB		Neg		N	N	N	N	N	N	N	RHZE			Self-Administered	Not performed
15496	20_29	Male		Other	Cure	New Case	Pul	Pul	Diagnosis elucidation in hospitalization	Pos	Not performed	Not performed	Normal	Not performed	Not performed		N	N	N	N	N	N	N	RHZ			Self-Administered	Not performed
15505	60_69	Male	4 to 7 years		Cure	New Case	Pul	P+E	Urgency / emergency	Pos	Not performed	Not performed	Susp TB		Not performed		N	N	N	N	N	N		RHZ			Self-Administered	Not performed
15520	60_69	Male	8 to 11 years	Retiree	Cure	Recurrence	Meningea	Ext	Diagnosis elucidation in hospitalization	Not performed	Pos	Not performed	Not performed		Neg		N	S	N	N	N	N	N	RHZ			Supervised	Not performed
15536	50_59	Male	4 to 7 years	Other	Cure	New Case	Pul	Pul	Outpatient Demand	Pos	Not performed	Not performed	Susp TB		Neg		N	N	N	N	N	N	N	RHZ			Supervised	Not performed
15538	20_29	Male	8 to 11 years	Other	Cure	Recurrence	Pul	Pul	Outpatient Demand	Neg	Not performed	Pos	Susp c/cavid		Neg		N	N	N	N	N	N		RHZE			Supervised	Not performed
15555	20_29	Male	4 to 7 years	Other	Abandonment	New Case	Pul	Pul	Contact Investigation	Neg	Not performed	Not performed	Susp TB	Not performed	Not performed		N	N	N	N	N	N		RHZ			Self-Administered	Not performed
15573	50_59	Male	1 to 3 years	Unemployed	Cure	New Case	Pul	Pul	Diagnosis elucidation in hospitalization	Pos	Not performed	Not performed	Susp TB	Not performed	Pos		S	N	N	N	N	N	N	RHZ			Supervised	Not performed
15583	30_39	Male	4 to 7 years	Other	Abandonment	New Case	Pul	Pul	Urgency / emergency	Pos			Susp TB		Neg		N	N	N	N	N	N	N	RHZ			Supervised
15586	30_39	Male	1 to 3 years	Unemployed	Abandonment	New Case	Pul	Pul	Urgency / emergency	Not performed	Not performed	Not performed	Susp TB	Not performed			N	N	N	N	S	N	N	RHZ			Self-Administered	Not performed
15590	20_29	Female	4 to 7 years	Unemployed	Abandonment	New Case	Pul	Pul	Outpatient Demand	Pos	Not performed	Not performed	Susp c/cavid	Not performed	Not performed		N	N	N	N	N	N		RHZ			Self-Administered	Not performed
15592	20_29	Male	8 to 11 years		Cure	New Case	Pul	Pul	Urgency / emergency	Pos	Not performed	Not performed	Susp TB		Not performed		N	N	N	N	N	N		RHZ			Self-Administered	Not performed
15608	40_49	Female	4 to 7 years	Other	Cure	New Case	Pul	Pul	Outpatient Demand	Neg	Not performed	Pos	Susp TB		Neg		N	S	N	N	N	N	N	RHZ			Supervised	Not performed	Sensitive
15612	20_29	Female		Unemployed	Abandonment	New Case	Pul	Pul	Outpatient Demand	Neg	Not performed	Not performed	Susp TB	Not performed	Pos		S	N	N	N	N	N	N	RHZ			Self-Administered	Not performed
15632	60_69	Male	1 to 3 years	Retiree	Cure	New Case	Pul	Pul	Diagnosis elucidation in hospitalization	Pos	Not performed	Not performed	Outra Patologia	Not performed	Pos		S	S	N	N	N	N	N	RHZ			Supervised
15655	30_39	Male	8 to 11 years	Other	Cure	Recurrence	Pul	Pul	Urgency / emergency	Pos			Susp TB	Not performed	Pos		S	N	N	N	N	N		RHZ			Self-Administered	Not performed
15657	50_59	Male	4 to 7 years	Other	Cure	New Case	Pul	Pul	Diagnosis elucidation in hospitalization	Neg	Neg	Pos	Normal	Not performed	Neg		N	N	N	N	N	N		RHZ			Self-Administered	Not performed
15676	20_29	Female	8 to 11 years	Other	Cure	New Case	Pul	Pul	Contact Investigation	Neg	Not performed	Neg	Susp TB	Not performed	Neg		N	N	N	N	N	N	N	RHZ			Supervised	Not performed
15682	40_49	Female	4 to 7 years	Other	Cure	Recurrence	Pul	Pul	Urgency / emergency	Pos	Not performed	Pos	Susp c/cavid	Not performed	Neg		N	N	N	N	N	N	N	RHZ			Supervised	Not performed
15699	30_39	Female	4 to 7 years	Other	Abandonment	Recurrence	Oftalmica	Ext	Outpatient Demand	Not performed	Not performed	Not performed	Normal	Not performed	Not performed		N	N	N	N	N	N		RHZE			Self-Administered	Not performed
15701	15_19	Male	4 to 7 years		Abandonment	New Case	Pul	Pul		Pos		Neg	Susp c/cavid		Neg		N	N	N	N	S	N		RHZ			Self-Administered
15704	20_29	Male	4 to 7 years	Unemployed	Cure	New Case	Pleural	Ext	Outpatient Demand	Not performed	Not performed	Not performed	Susp TB	Not performed	Neg		N	N	N	N	N	N	N	RHZ	OUTROS	Intolerance/Toxicity		Not performed
15728	50_59	Male	4 to 7 years		Cure	New Case	Pul	P+E	Outpatient Demand	Neg	Pos	Neg	Not performed	Not performed	Neg		N	S	N	N	N	N		RHZ			Self-Administered	Sugestivo TB
15737	15_19	Male	8 to 11 years	Other	Cure	New Case	Pul	Pul	Outpatient Demand	Pos	Not performed	Not performed		Not performed	Neg		N	N	N	N	N	N	N	RHZ			Supervised	Not performed
15745	60_69	Male	1 to 3 years	Other	Cure	Recurrence	Pul	Pul	Outpatient Demand	Neg	Not performed	Not performed	Susp TB	Not performed	Not performed		N	N	N	N	N	N	N	RHZ			Self-Administered	Not performed
15748	40_49	Male	12 to 14 years	Other	Cure	New Case	Pul	Pul	Outpatient Demand	Not performed	Neg	Not performed	Susp TB	Not performed	Neg		N	N	S	N	N	N	N	RHZE			Self-Administered	Sugestivo TB
15751	50_59	Male	4 to 7 years	Other	Cure	New Case	Pul	Pul	Outpatient Demand	Neg	Not performed	Not performed	Susp c/cavid	Not performed	Neg		N	N	S	N	N	N		OUTROS			Supervised	Not performed
15754	50_59	Male	8 to 11 years	Other	Cure	New Case	Pul	Pul	Outpatient Demand	Neg			Susp TB		Neg		N	N	N	N	N	N	N	RHZ			Supervised
15755	50_59	Male		Other	Cure	New Case	Pul	Pul	Outpatient Demand	Pos	Not performed	Not performed	Susp c/cavid		Neg		N	N	N	N	N	N	N	RHZE			Supervised	Not performed
15759	05_09	Male	1 to 3 years	Other	Cure	New Case	Pul	Pul	Contact Investigation	Not performed			Susp TB		Not performed		N	N	N	N	N	N		RHZ			Supervised
15760	05_09	Male	1 to 3 years	Other	Cure	New Case	Pul	Pul	Contact Investigation	Not performed			Susp TB		Not performed		N	N	N	N	N	N		RHZ			Supervised
15761	15_19	Female	8 to 11 years	Other	Cure	New Case	Pul	Pul	Outpatient Demand	Pos	Not performed	Pos	Not performed	Not performed	Neg		N	N	N	N	N	N		RHZ			Supervised	Not performed
15762	40_49	Male	8 to 11 years	Other	Cure	New Case	Pul	Pul		Pos	Not performed	Pos	Susp c/cavid	Not performed	Neg		N	S	N	N	N	N		RHZ			Self-Administered	Not performed
15765	70_79	Male		Other	Cure	New Case	Pul	Pul		Neg		Pos	Susp TB		Neg		N	N	N	N	N	N	N	RHZE			Supervised
15779	30_39	Female	4 to 7 years	Other	Cure	New Case	Pul	Pul	Outpatient Demand	Pos	Not performed	Pos	Susp TB	Not performed	Neg		N	N	N	N	N	N	N	RHZ				Not performed	Sensitive
15786	40_49	Male	4 to 7 years	Other	Cure	New Case	Pul	Pul	Outpatient Demand	Pos	Not performed	Not performed	Susp TB	Not performed	Pos		S	S	N	N	N	N	N	RHZ			Supervised	Not performed
15796	20_29	Male	8 to 11 years	Other	Cure	New Case	Pul	Pul	Outpatient Demand	Neg	Not performed	Not performed	Susp TB	Not performed	Neg		N	N	N	N	N	N		RHZ			Self-Administered	Not performed
15805	20_29	Female	4 to 7 years	Housewife	Cure	New Case	Pul	Pul	Urgency / emergency	Pos	Not performed	Not performed	Susp c/cavid	Not performed	Neg		N	N	N	N	N	N		RHZ			Supervised	Not performed
15843	60_69	Female	8 to 11 years		Cure	New Case	Pul	Pul	Contact Investigation	Not performed	Not performed	Not performed	Susp TB	Not performed	Pos		S	N	N	N	N	N		RHZ				Not performed
15880	40_49	Male	8 to 11 years	Other	Cure	New Case	Pleural	Ext	Diagnosis elucidation in hospitalization	Neg	Not performed	Neg	Susp TB	Not performed	Neg		N	N	N	N	N	N	N	RHZ			Self-Administered	Sugestivo TB
15899	30_39	Male		Other	Cure	New Case	Pul	Pul	Urgency / emergency	Neg		Pos			Neg		N	N	N	N	N	N		RHZ			Supervised
15906	40_49	Female	4 to 7 years	Other	Cure	New Case	Oftalmica	Ext	Outpatient Demand	Not performed	Not performed	Not performed	Not performed	Not performed	Neg		N	N	N	N	N	N	N	RHZ			Self-Administered	Not performed
15912	15_19	Male	8 to 11 years	Other	Cure	New Case	Pul	Pul	Urgency / emergency	Pos	Not performed	Not performed	Susp TB	Not performed	Neg		N	N	N	N	N	N		RHZ			Self-Administered	Not performed
15916	20_29	Female	8 to 11 years	Unemployed	Cure	New Case	Pul	Pul	Outpatient Demand	Neg		Pos	Susp TB		Neg		N	N	N	N	N	N	N	RHZ			Supervised
15917	40_49	Male	8 to 11 years	Other	Cure	Recurrence	Pul	Pul	Outpatient Demand	Pos		Neg	Susp TB		Neg		N	N	N	N	N	N		RHZ	OUTROS		Supervised
15921	70_79	Female	4 to 7 years	Housewife	Cure	New Case	Ganglionic Peripheral	Ext	Diagnosis elucidation in hospitalization	Neg	Neg	Not performed	Normal	Not performed	Neg		N	N	N	N	N	N	N	RHZ			Self-Administered	Sugestivo TB
15927	Maior de 80 anos	Female		Unemployed	Cure	New Case	Pul	Pul	Outpatient Demand	Neg	Not performed	Neg	Susp TB	Not performed	Neg		N	S	N	N	N	N		RHZ			Self-Administered	Not performed
15934	30_39	Female		Housewife	Cure	New Case	Pul	Pul	Outpatient Demand	Not performed		Not performed	Not performed		Pos		S	N	N	N	N	N	N	OUTROS			Self-Administered	Not performed
15941	15_19	Female		Other	Cure	New Case	Pul	Pul	Contact Investigation	Neg	Not performed	Not performed	Susp c/cavid	Not performed	Not performed		N	N	N	N	N	N	N	RHZE				Not performed
15947	40_49	Male	4 to 7 years	Other	Cure	New Case	Pul	Pul	Urgency / emergency	Pos	Not performed	Pos	Susp c/cavid	Not performed	Neg		N	N	N	N	N	N	N	RHZ			Supervised	Not performed	AND
15972	40_49	Male	4 to 7 years	Other	Cure	New Case	Pul	Pul	Outpatient Demand	Pos	Not performed	Not performed	Susp c/cavid		Neg		N	S	N	N	N	N	N	RHZ			Supervised	Not performed
15976	20_29	Male	8 to 11 years	Other	Cure	New Case	Pul	Pul	Outpatient Demand	Pos	Not performed	Not performed	Susp TB	Not performed	Neg		N	N	N	N	N	N	N	RHZ			Self-Administered	Not performed
15985	30_39	Female	8 to 11 years	Other	Cure	New Case	Pul	Pul	Outpatient Demand	Pos	Not performed	Not performed	Susp TB	Not performed	Neg		N	N	N	N	N	N	N	RHZ			Supervised	Not performed
15990	10_14	Female	4 to 7 years	Other	Abandonment	New Case	Pul	Pul	Contact Investigation	Neg	Not performed	Not performed	Susp TB	Not performed	Not performed		N	N	N	N	N	N		RHZ			Self-Administered	Not performed
16003	50_59	Male	8 to 11 years	Other	Cure	New Case	Pul	Pul	Urgency / emergency	Neg	Not performed	Not performed	Susp c/cavid	Not performed	Neg		N	N	N	N	N	N	N	RHZ			Self-Administered	Not performed
16024	20_29	Male	8 to 11 years	Other	Cure	New Case	Pul	Pul	Outpatient Demand	Pos		Pos	Susp TB		Neg		N	N	N	N	N	N	N	RHZ			Supervised	Not performed
16032	10_14	Male	4 to 7 years	Other	Cure	New Case	Outras	Ext	Diagnosis elucidation in hospitalization	Neg	Not performed	Not performed	Susp TB	Not performed	Not performed		N	N	N	N	N	N	N	RHZ			Self-Administered	Not performed
16042	40_49	Male	8 to 11 years	Other	Cure	New Case	Pul	Pul	Outpatient Demand	Neg	Not performed	Neg	Not performed	Not performed	Pos		S	N	N	N	N	N		RHZ			Self-Administered	Not performed
16059	40_49	Female	1 to 3 years	Unemployed	Abandonment	New Case	Pul	Pul	Diagnosis elucidation in hospitalization	Pos	Not performed	Not performed	Susp TB	Not performed	Neg		N	N	N	N	N	N	N	RHZ			Self-Administered	Not performed
16068	20_29	Female	8 to 11 years	Other	Cure	New Case	Pleural	Ext	Diagnosis elucidation in hospitalization	Not performed	Pos	Not performed	Normal	Not performed	Neg		N	N	N	N	N	N		OUTROS			Self-Administered	Not performed
16070	50_59	Male		Retiree	Abandonment	New Case	Pul	Pul	Outpatient Demand	Pos	Not performed	Pos	Susp TB		Neg		N	N	S	N	N	N	N	RHZ
16071	10_14	Female	4 to 7 years	Other	Abandonment	New Case	Pul	Pul	Contact Investigation	Not performed	Not performed	Not performed	Susp TB		Not performed		N	N	N	N	N	N		RHZ			Self-Administered	Not performed
16076	15_19	Female	8 to 11 years	Other	Cure	New Case	Pul	Pul	Contact Investigation	Pos	Not performed	Pos	Susp TB	Not performed	Neg		N	N	N	N	N	N		RHZ			Self-Administered	Not performed	Sensitive
16079	20_29	Female	4 to 7 years	Other	Cure	New Case	Pul	Pul	Urgency / emergency	Pos	Not performed	Neg	Susp c/cavid	Not performed	Neg		N	N	N	N	N	N		RHZ			Supervised	Not performed
16096	40_49	Female	8 to 11 years	Housewife	Cure	New Case	Pul	Pul	Outpatient Demand	Not performed	Not performed	Not performed	Susp TB	Not performed	Neg		N	S	N	N	N	N	N	RHZ			Self-Administered	Not performed
16104	30_39	Female	4 to 7 years	Other	Cure	New Case	Pul	Pul	Outpatient Demand	Pos	Not performed	Not performed	Susp TB	Not performed	Neg		N	N	N	N	N	N	N	RHZE				Not performed
16106	40_49	Male	8 to 11 years		Cure	New Case	Pul	Pul	Outpatient Demand	Pos	Not performed	Not performed	Susp TB	Not performed	Neg		N	N	N	N	N	N		RHZ			Self-Administered	Not performed
16121	20_29	Male	4 to 7 years	Unemployed	Cure	Retr Aband	Pul	Pul	Urgency / emergency	Neg	Not performed	Not performed	Susp c/cavid		Neg		N	S	N	N	N	N		RHZE			Supervised	Not performed
16124	60_69	Male	4 to 7 years	Retiree	Cure	New Case	Ganglionic Peripheral	Ext	Outpatient Demand	Not performed	Neg	Not performed	Normal	Not performed	Neg		N	N	N	N	N	N	N	RHZ			Self-Administered	Sugestivo TB
16132	20_29	Male	8 to 11 years	Other	Cure	New Case	Meningea	Ext	Diagnosis elucidation in hospitalization	Not performed	Neg	Not performed	Normal	Not performed	Pos		S	N	N	N	N	N	N	RHZ				Not performed
16143	10_14	Female	4 to 7 years	Other	Cure	New Case	Pul	Pul	Contact Investigation	Neg	Not performed	Neg	Susp c/cavid		Neg		N	N	N	N	N	N		RHZ			Supervised	Not performed
16148	40_49	Male	4 to 7 years	Other	Cure	New Case	Pul	Pul	Outpatient Demand	Pos	Not performed	Not performed		Not performed	Neg		N	N	S	N	N	N		RHZ			Supervised	Not performed
16151	50_59	Female	8 to 11 years	Housewife	Cure	New Case	Ganglionic Peripheral	Ext	Outpatient Demand	Neg	Neg	Neg	Normal	Not performed	Neg		N	N	N	N	N	N	N	RHZ			Self-Administered	Sugestivo TB
16167	20_29	Male	1 to 3 years	Other	Cure	Retr Aband	Pul	Pul	Outpatient Demand	Neg	Not performed	Pos	Susp TB	Not performed	Neg		N	N	S	N	S	N		RHZ			Supervised	Not performed	Sensitive
16196	50_59	Female		Housewife	Cure	New Case	Pul	Pul	Outpatient Demand	Pos			Susp c/cavid		Not performed		N	S	N	N	N	N		RHZ			Supervised
16201	20_29	Male	4 to 7 years	Other	Cure	New Case	Pul	Pul	Urgency / emergency	Neg	Not performed	Not performed	Susp TB	Not performed	Neg		N	N	N	N	S	N	N	RHZ			Supervised	Not performed
16207	30_39	Female	8 to 11 years	Other	Cure	New Case	Pul	Pul	Urgency / emergency	Pos	Not performed	Not performed	Normal	Not performed	Neg		N	N	N	N	N	N	N	RHZ			Supervised	Not performed
16226	20_29	Male	4 to 7 years	Other	Cure	New Case	Pul	Pul		Pos	Not performed	Not performed	Susp TB	Not performed	Neg		N	N	N	N	N	N		RHZ			Self-Administered	Not performed
16236	20_29	Female	8 to 11 years	Other	Cure	New Case	Pul	Pul	Contact Investigation	Neg	Not performed	Neg	Susp TB	Not performed	Neg		N	N	N	N	N	N		RHZ			Self-Administered	Not performed
16239	10_14	Male	4 to 7 years	Other	Cure	New Case	Pul	Pul	Urgency / emergency	Pos	Not performed	Not performed	Susp TB	Not performed	Neg		N	N	S	N	N	N	N	RHZ	OUTROS	Intolerance/Toxicity	Supervised	Not performed
16253	30_39	Male	4 to 7 years	Other	Abandonment	New Case	Pul	Pul	Urgency / emergency	Pos	Not performed	Not performed	Susp TB	Not performed	Neg		N	N	S	N	S	N	N	RHZ			Supervised	Not performed
16260	40_49	Male	Nenhuma	Other	Cure	New Case	Pul	Pul	Outpatient Demand	Pos			Susp TB		Neg		N	N	N	N	N	N	N	RHZ			Supervised
16262	20_29	Female	4 to 7 years	Other	Cure	Retr Aband	Pul	Pul	Outpatient Demand	Pos	Not performed	Pos	Susp c/cavid	Not performed	Neg		N	N	N	N	N	N	N	RHZE			Supervised	Not performed
16269	40_49	Male	4 to 7 years	Retiree	Cure	New Case	Pul	Pul	Urgency / emergency	Pos	Not performed	Not performed	Susp TB	Not performed	Pos		N	N	N	S	N	N	N	RHZ			Supervised	Not performed
16276	40_49	Female	4 to 7 years	Unemployed	Cure	Retr Aband	Pul	Pul	Outpatient Demand	Pos	Not performed	Pos	Susp c/cavid	Not performed	Neg		N	N	N	N	N	N	N	OUTROS			Self-Administered	Not performed	TB MR
16277	60_69	Female	4 to 7 years		Cure	New Case	Pul	Pul	Outpatient Demand	Pos	Not performed	Pos	Susp c/cavid	Not performed	Neg		N	S	N	N	N	N	N	RHZ			Self-Administered	Not performed
16283	50_59	Female	4 to 7 years	Other	Cure	New Case	Pul	Pul	Outpatient Demand	Pos	Not performed	Not performed	Susp c/cavid	Not performed	Neg		N	N	N	N	N	N	N	RHZ	OUTROS	Intolerance/Toxicity	Supervised	Not performed
16284	30_39	Female	4 to 7 years	Other	Cure	New Case	Pul	Pul	Diagnosis elucidation in hospitalization	Pos	Not performed	Not performed	Susp TB	Not performed	Neg		N	N	N	N	N	N	N	RHZ			Supervised	Not performed
16287	40_49	Male	8 to 11 years	Retiree	Cure	New Case	Pul	Pul	Outpatient Demand	Pos	Not performed	Neg	Susp TB	Not performed	Neg		N	N	S	N	N	N	N	RHZ			Supervised	Not performed
16292	40_49	Female	4 to 7 years	Other	Cure	New Case	Pul	P+E	Outpatient Demand	Pos	Not performed	Not performed	Susp TB	Not performed	Neg		N	N	N	N	N	N		RHZ			Supervised	Not performed
16293	20_29	Male	1 to 3 years	Other	Cure	New Case	Pul	Pul		Pos		Pos			Neg		N	N	N	N	N	N		RHZ			Supervised
16318	50_59	Male		Other	Cure	New Case	Pul	Pul	Diagnosis elucidation in hospitalization	Pos	Not performed	Neg	Susp TB	Not performed	Neg		N	N	S	N	N	N		RHZE			Supervised	Not performed
16324	20_29	Male		Other	Abandonment	New Case	Pul	Pul	Outpatient Demand	Not performed	Not performed	Not performed	Susp TB		Neg		N	N	N	N	N	N	N	RHZE			Supervised	Not performed
16326	30_39	Female	4 to 7 years	Other	Cure	New Case	Pul	Pul	Urgency / emergency	Pos	Not performed	Not performed	Susp TB	Not performed	Neg		N	N	N	N	N	N	N	RHZ			Self-Administered	Not performed
16341	30_39	Female	1 to 3 years	Other	Cure	New Case	Pul	Pul	Outpatient Demand	Pos	Not performed	Neg	Susp c/cavid	Not performed	Neg		N	N	N	N	N	N		RHZ			Supervised	Not performed
16342	30_39	Male	1 to 3 years	Unemployed	Cure	Recurrence	Pul	Pul	Urgency / emergency	Not performed	Not performed	Not performed	Susp TB	Not performed	Neg		N	N	N	N	N	N		RHZ			Self-Administered	Not performed
16377	40_49	Female			Abandonment	New Case	Pul	Pul	Outpatient Demand	Pos	Not performed	Pos	Not performed	Not performed	Not performed		N	N	N	N	N	N	N	RHZ			Self-Administered
16387	40_49	Female	4 to 7 years	Other	Abandonment	New Case	Pul	Pul	Urgency / emergency	Pos	Not performed	Not performed	Susp TB	Not performed	Neg		N	N	N	N	N	N		RHZ			Self-Administered	Not performed
16388	60_69	Female	1 to 3 years	Housewife	Cure	New Case	Pul	Pul	Urgency / emergency	Pos	Not performed	Neg	Not performed	Not performed	Neg		N	S	N	N	N	N	N	RHZ			Self-Administered	Not performed
16392	30_39	Female		Housewife	Cure	New Case	Pleural	Ext	Urgency / emergency	Not performed	Not performed	Not performed	Not performed	Not performed	Not performed		N	N	N	N	N	N	N	RHZ			Self-Administered	Not performed
16393	30_39	Male	4 to 7 years		Abandonment	New Case	Pul	Pul		Neg	Not performed	Not performed	Susp TB	Not performed	Neg		N	N	S	N	N	N		RHZ			Self-Administered	Not performed
[truncated: 101,847 more rows]
