# Supplementary material for: Model for predicting drug resistance based on the clinical profile of tuberculosis patients using machine learning techniques
Source: PeerJ Comput Sci. 2024 Oct 14;10:e2246. doi: 10.7717/peerj-cs.2246 (PMC11623081; doi:10.7717/peerj-cs.2246)
Supplement: Supplemental Information 2 [file peerj-cs-10-2246-s002.zip]

Archive with 28 entries (22 files):
- code/code_instructions.txt
- code/data/
- code/data/data_translated.csv
- code/data/desktop.ini
- code/desktop.ini
- code/EDA/
- code/EDA/chi2/
- code/EDA/chi2/desktop.ini
- code/EDA/chi2/Tuberculosis_chi2_and_plot_1.pdf
- code/EDA/chi2/Tuberculosis_chi2_and_plot_2.pdf
- code/EDA/desktop.ini
- code/EDA/false_negative_1.html
- code/EDA/false_negative_2.html
- code/EDA/false_negative_3.html
- code/EDA/false_positive_1.html
- code/EDA/tuberculosis_analysis.html
- code/EDA/Tuberculosis_Clusters_Comparison.html
- code/Notebooks/
- code/Notebooks/desktop.ini
- code/Notebooks/minib_kmeans_and_model_predict.ipynb
- code/Notebooks/models/
- code/Notebooks/models/desktop.ini
- code/Notebooks/models/logistic_regression_model.pkl
- code/Notebooks/ModelTB.ipynb
- code/README.md
- code/Results/
- code/Results/desktop.ini
- code/Results/models_results.xlsx
