# Supplementary material for: Model for predicting drug resistance based on the clinical profile of tuberculosis patients using machine learning techniques
Source: PeerJ Comput Sci. 2024 Oct 14;10:e2246. doi: 10.7717/peerj-cs.2246 (PMC11623081; doi:10.7717/peerj-cs.2246)
Supplement: Supplemental Information 2 [file peerj-cs-10-2246-s002.zip › code/code_instructions.txt]

# Execution Instructions for Disease Probability and Patient Cluster Prediction Code

## Overview:
This code implements a methodology for predicting disease probabilities and assigning patients to specific clusters based on their medical profiles. Below are the execution steps detailed for the editor-in-chief's review.

## Stage 1: Disease Probability Calculation Based on Patient Clusters

### Step 1: Elbow Method for Optimal Cluster Count
- Execute the elbow method to determine the optimal number of clusters for the dataset.
- Utilize PCA to reduce the feature space dimensionality from 8 to 2, aiding in visualizing clusters in a two-dimensional space.

### Step 2: Cluster Analysis
- Perform clustering using the MinibatchKMeans algorithm with the optimal cluster count determined in the previous step.
- Utilize PCA-transformed features (pca1 and pca2) for clustering.

#### Cluster Analysis Insights
- Analyze the frequency of features and the percentage of patients with and without diagnoses in each cluster.
- Generate a dataframe containing the most frequent features for each cluster.

### Step 3: Train-Validation-Test Split
- Generate a separate dataframe for each cluster.
- Filter each dataframe to obtain another dataframe containing only patients without diagnoses.
- This results in five dataframes representing patients without diagnoses within each cluster.

### Step 4: Logistic Regression Modeling
- Train and validate five logistic regression models using data from each cluster.
- Performance evaluation metrics include AU-ROC, accuracy, and F1-score.

#### Feature Selection with Relief
- Apply Relief feature selection to identify features most relevant to patient diagnosis status.

### Step 5: Disease Probability Calculation
- Calculate the probability of patients without diagnoses in the test sets belonging to specific clusters using trained logistic regression models.
- Visualize probability distributions of patients without diagnoses across different clusters.

## Stage 2: Predicting Patient Cluster Membership for New Patients

### Step 1: Selection of High-Risk Patient
- Select a random sample from the high-risk group to serve as a test case.

### Step 2: Logistic Regression Model for Cluster Prediction
- Train a logistic regression model to predict the cluster to which each patient sample belongs.
- Labels for training are the clusters themselves.

#### Train-Validation Split
- Exclude the selected high-risk patient from the training and validation datasets.
- Perform an 80/20 split for training and validation datasets.

### Step 3: Test
- Test the trained model using the selected high-risk patient sample.
- Predict the probability of the sample belonging to each cluster.

## Conclusion:
This code implements a comprehensive methodology for disease probability prediction and patient clustering. Each stage is meticulously executed, utilizing advanced machine learning techniques and statistical analyses to achieve accurate predictions and cluster assignments.
