# Supplementary material for: Model for predicting drug resistance based on the clinical profile of tuberculosis patients using machine learning techniques
Source: PeerJ Comput Sci. 2024 Oct 14;10:e2246. doi: 10.7717/peerj-cs.2246 (PMC11623081; doi:10.7717/peerj-cs.2246)
Supplement: Supplemental Information 2 [file peerj-cs-10-2246-s002.zip › code/Notebooks/ModelTB.ipynb]

# %% [markdown]
## Descrição da Base
-   Base de dados de de Tuberculose;
-   Dados coletados através do TBWEB em SÃO PAULO;
-   Registros coletados de 2006 a 2016;
-   Amostra: 46 atributos e 103846 registros;

### Processo de Execução
   - Seleção de variáveis  
   - Tratamento e tabulação de variáveis
   - Aplicação de Modelos de Correlação
   - Execução dos Modelos de Clusterização
   - Apicação do modelo de Regressão Logistica

# %% [code]
#__Bibliotecas
import pandas as pd

import numpy as np   
import seaborn as sns   
import matplotlib.pyplot as plt
import seaborn as sns

from pandas_profiling import ProfileReport
from scipy.stats import chisquare
from scipy.stats import chi2_contingency
import pingouin as pg


#Definir padrão aleatório utilizado no random_state
np.random.seed(13)
#__Modelos


# %% [code]
# Precisão dos dados em duas casas decimais
%precision %.2f
pd.options.display.float_format = '{:,.5f}'.format

# %% [code]
#__Conexão com o dataset em CSV
# df= pd.read_csv('tuberculosis_data.csv', sep=';')
df= pd.read_csv('../Dataset/tuberculosis_data.csv', sep=';')

# %% [code]
df.info()

# %% [code]
# df_select = df[['racaCor', 'sexo',
#                 'ESCOLARID', 'TIPOCUP', 'sitAtual', 
#                 'tipoCaso', 'FORMACLIN1', 'classif',
#                 'aids', 'DIABETES', 'ALCOOLISMO', 
#                 'MENTAL', 'DROGADICAO', 'TABAGISMO', 
#                 'idade', 'esqIni', 'motMudEsquema', 'mdEsquema']]

# df_select

df_select = df[['cultEsc', 'testesensibilidade', 'classif', 'FORMACLIN1', 
                'bac', 'DROGADICAO', 'hiv', 'CULTOUTRO', 'aids', 'ALCOOLISMO',
                'nDosesSeg', 'instTrat', 'TOTCOMUNIC', 'esqIni', 'nDosesPri', 
                'faixaEtaria', 'COMUNICEXA', 'HISTOPATOL', 'tipoCaso', 'TABAGISMO',
                'TIPOCUP', 'sexo', 'descoberta', 'mtvInter1', 'sitAtual', 'idade', 'RX']]

df_select

# %% [code]
def tipopaciente(motMudEsquema, mdEsquema):
    if motMudEsquema == 'Intolerancia/Toxicidade' and mdEsquema == 'S':
        return 1
    elif motMudEsquema == 'Resistencia Medicamentosa' and mdEsquema == 'S':
        return 1
    elif motMudEsquema == 'Outro Motivo' and mdEsquema == 'S':
        return 1
    else:
        return 0
    
def tiporesistencia(resistencia):
    if resistencia == 'AND':
        return 1
    elif resistencia == 'SENS':
        return 1
    elif resistencia == 'TB MR':
        return 1
    elif resistencia == 'TB R':
        return 1
    else:
        return 0

# %% [code]
#__ Tranformação
# Cria coluna de Status do Paciente
df['Status_Paciente'] = df.apply(lambda row: tipopaciente(row['motMudEsquema'], row['mdEsquema']), axis=1)

# Cria coluna de Status Resistencia
df['Status_Resistencia'] = df.apply(lambda row: tiporesistencia(row['resistencia']), axis=1)

# Categoriza a coluna de idade
df['idade'] = df['idade'].astype(int)

# Categoriza a coluna de idade
pd.qcut(df.idade, q=4)

# Substitui os intervalos gerados na coluna idade
df['idade'] = pd.qcut(df.idade, q=4, labels=['0-22', '23-39', '40-54', 'Mais de 54']).astype(object)
display(df)


# %% [code]
# Analisa os dados utlizando o pandas profiling
report = ProfileReport(df_select, minimal=True, title='Hansys Project')
# Salva o arquivo html com as análises realizadas pelo pandas profiling
report.to_file("profileTB.html")

# %% [code]
# #__ Balanceamento da Base - Método random_state
# Filtra os registros onde o 'Status_Paciente' é igual a 1 e igual a )
class1 = df[df['Status_Resistencia'] == 1]
class2 = df[df['Status_Resistencia'] == 0]


# Determina o tamanho mínimo entre o número de registros da classe 1 (com Resistência) e da classe 2 (Sem Resistência)
min_class_size = min(class1.shape[0], class2.shape[0])

# Seleciona uma amostra aleatória de registros da classe 1 com tamanho igual a min_class_size (Com Resistência)
subset_classe1 = class1.sample(n=min_class_size, random_state=1)

# Seleciona uma amostra aleatória de registros da classe 2 com tamanho igual a min_class_size (Sem Resistência)
subset_classe2 = class2.sample(n=min_class_size, random_state=1)

# Concatena os dois subconjuntos balanceados em um único DataFrame
subset_balanceado = pd.concat([subset_classe1, subset_classe2])

# Embaralha aleatoriamente os registros no DataFrame subset_balanceado
df = subset_balanceado.sample(frac=1, random_state=1)


display(df)


# %% [code]
df_select = df[['cultEsc', 'testesensibilidade', 'classif', 'FORMACLIN1', 
                'bac', 'DROGADICAO', 'hiv', 'CULTOUTRO', 'aids', 'ALCOOLISMO',
                'nDosesSeg', 'instTrat', 'TOTCOMUNIC', 'esqIni', 'nDosesPri', 
                'faixaEtaria', 'COMUNICEXA', 'HISTOPATOL', 'tipoCaso', 'TABAGISMO',
                'TIPOCUP', 'sexo', 'descoberta', 'mtvInter1', 'sitAtual', 'idade', 'RX', 'Status_Resistencia']]

df_select.head(3)

# %% [code]
# # Salvar o dataframe
df_select.to_csv('../Dataset/resultado_TB.csv', index=False)
# df_subset.to_csv('resultado_TB.csv', index=False)


# %% [markdown]
* Qui-quadrado

# %% [code]
# Calculo do qui-quadrado em relação à variável de status do paciente TB
# Cria um DataFrame vazio para armazenar os resultados do qui-quadrado
all_pvalue = pd.DataFrame(columns=['chi2', 'pval', 'dof', 'expected', 'Feature'])

# Pandas index com os nomes das colunas
feature_names = df.columns

# Realiza qui-quadrado para cada feature
for i in feature_names:
    # Cria um dataframe com duas colunas: feature i e Status Paciente
    df_chisquare = df.loc[:, [i, 'Status_Resistencia']].dropna()
    
    # Cria a tabela de contingência
    contingency_table = pd.crosstab(df_chisquare[i].values.flatten(), df_chisquare['Status_Resistencia'].values.flatten())
    
    # Realiza o teste qui-quadrado
    chi2, pval, dof, expected = chi2_contingency(contingency_table)
    
    # Cria um DataFrame com os resultados
    result_df = pd.DataFrame([[chi2, pval, dof, expected, i]], columns=['chi2', 'pval', 'dof', 'expected', 'Feature'])
    
    # Concatena o DataFrame ao DataFrame principal
    all_pvalue = pd.concat([all_pvalue, result_df], ignore_index=True)

# Filtra as features com valores de p < 0.05
significant_features = all_pvalue.query('pval <= 0.05').sort_values(by='chi2', ascending=False)

# Mostra as métricas para as features significantes
print(significant_features[['chi2', 'pval', 'dof', 'Feature']])
